# Supplementary material for: A Novel C2H2 Transcription Factor that Regulates gliA Expression Interdependently with GliZ in Aspergillus fumigatus
Source: PLoS Genet. 2014 May 1;10(5):e1004336. doi: 10.1371/journal.pgen.1004336 (PMC4006717; doi:10.1371/journal.pgen.1004336)
Supplement: Figure S1 — Complete microarray data. All genes tested are listed by locus. The average Log2 value from four independent experiments is shown for each locus listed. (XLSM) [file pgen.1004336.s001.xls]

## Sheet: Taylor
Locus	Comm_Name	Log2 Value
Afu1g00100	monocarboxylate transporter, putative	1.50445
Afu1g00110	hypothetical protein	0.814292
Afu1g00120	hypothetical protein	-0.446726
Afu1g00140	Fot5 transposase, putative	-0.0266626
Afu1g00150	RING finger protein	0.222608
Afu1g00160	hypothetical protein	0.626194
Afu1g00170	hypothetical protein	-0.969205
Afu1g00180	hypothetical protein	1.0971
Afu1g00190	hypothetical protein	1.02604
Afu1g00200	F-box domain and ankyrin repeat protein	1.12808
Afu1g00210	hypothetical protein	-0.434324
Afu1g00220	conserved hypothetical protein	-0.611921
Afu1g00230	conserved hypothetical protein	-0.475016
Afu1g00240	hypothetical protein	0.751108
Afu1g00250	serine-rich protein	-0.29198
Afu1g00260	hypothetical protein	0.669063
Afu1g00270	hypothetical protein	0.189946
Afu1g00280	hypothetical protein	1.28502
Afu1g00290	hypothetical protein	0.875604
Afu1g00300	Ankyrin repeat protein	0.914826
Afu1g00310	class V chitinase, putative	1.14055
Afu1g00320	hypothetical protein	0.80988
Afu1g00330	hypothetical protein	0.952633
Afu1g00340	hypothetical protein	0.958102
Afu1g00350	metalloreductase, putative	1.34694
Afu1g00360	hypothetical protein	0.670207
Afu1g00370	hypothetical protein	1.51767
Afu1g00390	hAT family transposase, putative	1.0629
Afu1g00400	hypothetical protein	1.51197
Afu1g00410	C6 transcription factor, putative	-0.499732
Afu1g00420	carboxypeptidase S1, putative	0.495015
Afu1g00430	hypothetical protein	1.27806
Afu1g00440	DUF895 domain membrane protein	-0.00377937
Afu1g00450	N-acetylglucosamine-6-phosphate deacetylase (NagA), putative	-0.529721
Afu1g00460	choline oxidase, putative	-0.286501
Afu1g00470	betaine aldehyde dehydrogenase, putative	-0.456128
Afu1g00480	glucosamine-6-phosphate deaminase, putative	-0.443267
Afu1g00490	biotin-dependent 2-oxo acid dehydrogenases acyltransferase, putative	1.04143
Afu1g00500	FMN dependent dehydrogenase, putative	-0.271879
Afu1g00510	D-lactate dehydrogenase (cytochrome)	1.09406
Afu1g00530	thermoresistant gluconokinase family protein	-0.370263
Afu1g00540	beta-N-acetylglucosaminidase, putative	-0.687054
Afu1g00550	conserved hypothetical protein	0.186444
Afu1g00560	Pfs domain protein	-0.381925
Afu1g00570	Tc1-mariner transposase, putative	-0.353392
Afu1g00580	NDT80_PhoG domain protein PcaG	-0.347257
Afu1g00590	CPSF subunit A, putative	-0.0397283
Afu1g00600	LMBR1 domain protein, putative	-0.527835
Afu1g00630	SNF2 family helicase/ATPase, putative	0.540397
Afu1g00650	alpha-1,3-glucanase/mutanase, putative	0.79868
Afu1g00660	hypothetical protein	0.950156
Afu1g00670	hypothetical protein	0.71986
Afu1g00680	hypothetical protein	0.776647
Afu1g00690	hypothetical protein	0.934664
Afu1g00700	hypothetical protein	-0.137968
Afu1g00730	DnaJ domain protein	0.781347
Afu1g00750	conserved hypothetical protein	0.770107
Afu1g00760	hypothetical protein	-0.471689
Afu1g00770	conserved hypothetical protein	0.640776
Afu1g00790	conserved hypothetical protein	0.874358
Afu1g00800	hypothetical protein	0.894687
Afu1g00810	Asp f7-like allergen, putative	0.459717
Afu1g00830	hypothetical protein	0.912369
Afu1g00840	hypothetical protein	-0.384025
Afu1g00860		0.690143
Afu1g00880	reverse transcriptase, RNaseH, putative	-0.758712
Afu1g00890	hypothetical protein	0.248068
Afu1g00910	conserved hypothetical protein	-0.0549805
Afu1g00920	conserved hypothetical protein	-0.425564
Afu1g00930	hypothetical protein	-0.207833
Afu1g00940	Tc1-mariner class transposase, putative	0.0978748
Afu1g00960	LINE-1 class reverse transcriptase, RNaseH, putative	0.688334
Afu1g00980	FAD-dependent oxidase, putative	-0.099895
Afu1g00990	short chain dehydrogenase/reductase family protein	0.545522
Afu1g01000	oxidoreductase, 2OG-Fe(II) oxygenase family	0.357667
Afu1g01010	polyketide synthase, putative	0.739509
Afu1g01020	Pfs, NACHT and Ankyrin domain protein	0.332122
Afu1g01030	reverse transcriptase, putative	0.368957
Afu1g01050	conserved hypothetical protein	0.200544
Afu1g01060	hypothetical protein	0.547849
Afu1g01090	conserved hypothetical protein	0.374699
Afu1g01100	hypothetical protein	-0.0986804
Afu1g01110	polyketide synthase, putative	-0.158135
Afu1g01120	pectate lyase, putative	0.827579
Afu1g01140	conserved hypothetical protein	-0.353642
Afu1g01150	hypothetical protein	1.14444
Afu1g01160	5'-nucleotidase, putative	0.0200822
Afu1g01170	hypothetical protein	0.429589
Afu1g01180	isoamyl alcohol oxidase	-0.0934723
Afu1g01190	hypothetical protein	0.494914
Afu1g01200	alpha-galactosidase	0.778789
Afu1g01210	hypothetical protein	0.277723
Afu1g01220	conserved hypothetical protein	0.354465
Afu1g01230	beta-xylosidase	0.414552
Afu1g01240	C6 transcription factor, putative	0.760178
Afu1g01250	glucuronyl hydrolase, putative	-0.140369
Afu1g01260	MFS transporter, putative	0.694542
Afu1g01270	cytochrome P450 monooxygenase, putative	0.596121
Afu1g01280	polyketide synthase, putative	1.18776
Afu1g01290	cytochrome P450 monooxygenase, putative	0.51625
Afu1g01300	GPI anchored protein, putative	0.137393
Afu1g01310	carboxylesterase, putative	0.096737
Afu1g01320	endo-polygalacturonase	0.318003
Afu1g01330	oxidoreductase, short-chain dehydrogenase/reductase family	-0.426527
Afu1g01340	C6 transcription factor, putative	-0.385918
Afu1g01350	conserved hypothetical protein	-0.195745
Afu1g01360	conserved hypothetical protein	-1.19299
Afu1g01370	glutathione S-transferase, putative	-0.390626
Afu1g01380	alpha-1,6-mannosyltransferase subunit (Hoc1), putative	-0.677824
Afu1g01400	hypothetical protein	0.318106
Afu1g01410	hypothetical protein	0.470945
Afu1g01420	F-box domain protein	0.680775
Afu1g01430	hypothetical protein	0.117731
Afu1g01450	toxin biosynthesis protein, putative	-0.502375
Afu1g01460	Zn-dependent hydrolases of the beta-lactamase fold, putative	-0.239776
Afu1g01470	hypothetical protein	1.0591
Afu1g01480	MFS peptide transporter (Ptr2), putative	0.0189869
Afu1g01490	NACHT domain protein	-0.685388
Afu1g01500	short-chain dehydrogenase/reductase family protein, putative	0.789371
Afu1g01520	conserved hypothetical protein	0.0936804
Afu1g01530	GrpB domain protein	-0.657831
Afu1g01540	Endonuclease/Exonuclease/phosphatase family family	-0.0886344
Afu1g01550	high affinity zinc ion transporter, putative	0.081969
Afu1g01560	C6 finger domain protein, putative	-0.186064
Afu1g01570	hypothetical protein	-0.269942
Afu1g01580	hypothetical protein	0.21998
Afu1g01590	C6 transcription factor, putative	-0.040445
Afu1g01600	deoxyribodipyrimidine photolyase	-0.482767
Afu1g01610	hypothetical protein	-0.38147
Afu1g01620	conserved hypothetical protein	0.663947
Afu1g01630	isoflavone reductase family protein	-0.353128
Afu1g01640	kinesin family protein	-0.252708
Afu1g01650	C6 finger domain protein, putative	0.430252
Afu1g01660	alpha-L-rhamnosidase A precursor	0.341867
Afu1g01680	branched-chain amino acid aminotransferase	-0.646136
Afu1g01690	cytochrome P450 alkane hydroxylase, putative	-0.434226
Afu1g01700	conserved serine-rich protein	-0.579956
Afu1g01710	hypothetical protein	1.16092
Afu1g01720	protein kinase/ribonuclease IRE1, putative	-0.478007
Afu1g01730	glycosyl hydrolase, putative	-0.490413
Afu1g01740	t-complex protein 1, beta subunit, putative	-0.509678
Afu1g01750	peptidyl-prolyl cis-trans isomerase, putative	-0.329664
Afu1g01760	integral membrane protein	-0.281964
Afu1g01770	short chain oxidoreductase/dehydrogenase, putative	0.041352
Afu1g01780	alcohol dehydrogenase, putative	-0.229835
Afu1g01790	hypothetical protein	-0.428688
Afu1g01800	MFS transporter, putative	-0.488608
Afu1g01810	MFS transporter, putative	-0.240543
Afu1g01820	hypothetical protein	0.339806
Afu1g01830	thiamin pyrophosphokinase, putative	-0.0569088
Afu1g01850	hypothetical protein	-0.492936
Afu1g01860	membrane protein, putative	-0.158119
Afu1g01870	conserved hypothetical protein	-0.444779
Afu1g01880		-0.0329289
Afu1g01890	enoyl-CoA hydratase/isomerase family protein	0.1551
Afu1g01900	dienelactone hydrolase family protein	0.0279043
Afu1g01910	integral membrane protein	-0.314019
Afu1g01920	hypothetical protein	0.0616665
Afu1g01930	MFS multidrug transporter, putative	0.199993
Afu1g01940	hypothetical protein	-0.52257
Afu1g01950	hypothetical protein	-0.644879
Afu1g01960	conserved hypothetical protein	-0.0972505
Afu1g01970	mutant VeA1 protein	-0.364429
Afu1g01980	IgE binding protein, putative	0.169158
Afu1g01990	WD repeat protein	-0.456749
Afu1g02000	DNA mismatch repair protein Msh4, putative	-0.0585847
Afu1g02010	C2H2 finger domain protein, putative	-0.528249
Afu1g02020	SWIB/MDM2 domain protein	-0.309924
Afu1g02030	eukaryotic translation initiation factor 3 subunit EifCb, putative	-0.662008
Afu1g02040	extracellular SCP domain protein, putative	-0.331948
Afu1g02050	Sls2	-0.333465
Afu1g02060	AAA family ATPase, putative	0.692418
Afu1g02070	cytochrome c1, heme protein precursor	-0.544376
Afu1g02080	hypothetical protein	-0.0127589
Afu1g02090	quinone oxidoreductase, putative	-0.212972
Afu1g02100	hypothetical protein	0.0666016
Afu1g02110	phospho-2-dehydro-3-deoxyheptonate aldolase	-0.480751
Afu1g02120	F-box domain protein	0.0270587
Afu1g02130	DUF221 domain protein, putative	-0.223237
Afu1g02140	glycogen debranching enzyme, putative	-0.770919
Afu1g02150	glycerol 3-phosphate dehydrogenase (GfdA), putative	-0.344599
Afu1g02160	hypothetical protein	0.545148
Afu1g02170	ATP-dependent Clp protease, putative	-0.527159
Afu1g02180	hypothetical protein	-0.264545
Afu1g02190	Ras GTPase Rab11, putative	-0.562615
Afu1g02200	F-box domain protein	1.26577
Afu1g02210	60S ribosome biogenesis protein Brx1, putative	-0.445136
Afu1g02220	hypothetical protein	0.358183
Afu1g02230	hypothetical protein	0.528312
Afu1g02250	hypothetical protein	0.165628
Afu1g02260	hypothetical protein	0.541081
Afu1g02270	ars binding protein 2	-0.853995
Afu1g02280	conserved hypothetical protein	-0.603404
Afu1g02300	hypothetical protein	0.248001
Afu1g02310	hypothetical protein	0.467997
Afu1g02320	hypothetical protein	-0.53067
Afu1g02330	conserved hypothetical protein	-0.416192
Afu1g02340	hypothetical protein	0.0860561
Afu1g02350	MFS transporter, putative	0.886466
Afu1g02360	conserved hypothetical protein	0.275139
Afu1g02370	fumarylacetoacetate hydrolase family protein	0.723066
Afu1g02380	hypothetical protein	0.501013
Afu1g02390	alpha/beta hydrolase, putative	0.249108
Afu1g02400	conserved hypothetical protein	-0.389698
Afu1g02410	AAA family ATPase Reptin, putative	-0.340896
Afu1g02420	conserved hypothetical protein	-0.0944182
Afu1g02430	ubiquitin fusion degradation protein	-0.531923
Afu1g02440	PaxU, putative	0.646393
Afu1g02450	hypothetical protein	0.602046
Afu1g02460	DNA-directed RNA polymerase III 130 kd polypeptide	-0.58241
Afu1g02470	hypothetical protein	0.170525
Afu1g02480	plasma membrane ATPase, putative	0.38252
Afu1g02490	hypothetical protein	-0.28045
Afu1g02500	origin recognition complex subunit Orc5, putative	-0.140772
Afu1g02510	RNA-binding protein, putative	-0.719626
Afu1g02520	hypothetical protein	0.820698
Afu1g02530	putative sugar transporter	0.912267
Afu1g02540	EF hand domain protein	-0.353776
Afu1g02550	tubulin alpha-1 subunit	-0.865996
Afu1g02560	hypothetical protein	-0.0719384
Afu1g02570	aspartyl-tRNA synthetase, cytoplasmic	-0.46832
Afu1g02580	lipase, putative	-0.135414
Afu1g02590	RNA polymerase I specific transcription initiation factor RRN3 superfamily	-0.320486
Afu1g02600	hypothetical protein	-0.405639
Afu1g02610	conserved hypothetical protein	-0.354921
Afu1g02620	hypothetical protein	0.162125
Afu1g02630	periodic tryptophan protein (Pwp1), putative	-0.660291
Afu1g02640	conserved hypothetical protein	-0.258901
Afu1g02650	hypothetical protein	0.69344
Afu1g02670	ARP2/3 complex 34 kDa subunit , putative	-0.65614
Afu1g02680	small nucleolar ribonucleoprotein complex subunit Dip2, putative	-0.125905
Afu1g02700	zinc metallopeptidase, putative	-0.369549
Afu1g02710	hypothetical protein	-0.925047
Afu1g02720	hypothetical protein	-0.481798
Afu1g02730	mitochondrial phosphate carrier protein (Ptp), putative	0.151657
Afu1g02750	hypothetical protein	0.86971
Afu1g02760	cell cycle inhibitor Nif1, putative	-0.636414
Afu1g02770	hypothetical protein	-0.406903
Afu1g02780	L-asparaginase	0.361381
Afu1g02790	hypothetical protein	-0.287412
Afu1g02800	class V chitinase, putative	-0.581814
Afu1g02810	mRNA cleavage and polyadenylation specificity factor complex subunit, putative	0.295385
Afu1g02820	Y20 protein	-0.348508
Afu1g02830	npl4 protein	-0.379789
Afu1g02840	hypothetical protein	-0.693913
Afu1g02850	lysosomal cystine transporter, putative	-0.180674
Afu1g02860	C2H2 transcription factor, putative	0.806542
Afu1g02870	extensin-like protein, putative	-0.297804
Afu1g02880	Phosphotransferase enzyme family domain protein	-0.250189
Afu1g02890	dUTPase (Dut), putaive	-0.435294
Afu1g02900	pyridoxal kinase, putative	0.420775
Afu1g02910	hypothetical protein	-0.649344
Afu1g02920	conserved hypothetical protein	0.117985
Afu1g02930	Ca2+ binding protein (calmodulin), putative	-0.0652386
Afu1g02940	mitotic check point protein (Bub2), putative	-0.217989
Afu1g02950	RNA recognition motif. (a.k.a. RRM, RBD, or RNP domain) protein	-0.332484
Afu1g02960	hypothetical protein	-0.20217
Afu1g02970	salicylate hydroxylase, putative	0.206722
Afu1g02980	Glucosamine-6-phosphate isomerase/6-phosphogluconolactonase family	-0.608984
Afu1g02990	WD repeat-containing protein	-0.36839
Afu1g03000	MYND domain protein, putative	0.126721
Afu1g03010	cell cycle control protein (Cwf22), putative	0.101858
Afu1g03020	My026 protein	-0.206145
Afu1g03030	hypothetical protein	-0.52172
Afu1g03040	conserved hypothetical protein	0.093583
Afu1g03050	DEAD/DEAH box helicase, putative	-0.6248
Afu1g03060	F-actin capping protein beta subunit	-0.410105
Afu1g03070	transcription initiation factor TFIID subunit, putative	-0.406737
Afu1g03080	carboxylic ester hydrolase (Ppe1), putative	-0.116278
Afu1g03090	conserved hypothetical protein	-0.699433
Afu1g03100	ATP synthase delta chain, mitochondrial precursor, putative	-0.844362
Afu1g03110	60S ribosomal protein L29, putative	-0.46016
Afu1g03120	hypothetical protein	0.0177884
Afu1g03130	conserved hypothetical protein	-0.0201591
Afu1g03140	glycosyl hydrolase, putative	-0.405087
Afu1g03150	c-14 sterol reductase	-0.394
Afu1g03160	hypothetical protein	1.0335
Afu1g03170	esterase, putative	0.238731
Afu1g03180	DUF636 domain protein	0.803677
Afu1g03190	hypothetical protein	0.363493
Afu1g03200	MFS transporter, putative	1.31145
Afu1g03210	MYB family conidiophore development protein FlbD, putative	-0.369128
Afu1g03220	hypothetical protein	0.63707
Afu1g03230	ABC multidrug transporter, putative	0.760089
Afu1g03240	hypothetical protein	0.698712
Afu1g03250	oxidoreductase, short chain dehydrogenase/reductase family, putative	0.560872
Afu1g03260	tartrate MFS transporter, putative	0.725923
Afu1g03270	hypothetical protein	1.0259
Afu1g03280	maltose permease, putative	1.14143
Afu1g03290	Myo-inositol transporter 1	1.21308
Afu1g03300	carboxylesterase, putative	0.96806
Afu1g03310	conserved hypothetical protein	-0.0452694
Afu1g03320	hypothetical protein	0.537515
Afu1g03330	hypothetical protein	0.622936
Afu1g03340	hypothetical protein	0.778729
Afu1g03350	alpha-1,3-glucanase, putative	0.549053
Afu1g03360	hypothetical protein	1.11264
Afu1g03370	hypothetical protein	-0.0720934
Afu1g03380	UDP-N-acetylglucosaminyltransferase	-0.854069
Afu1g03390	60S ribosomal protein L12	-0.586238
Afu1g03400	protein transport protein Sec23, putative	-0.360955
Afu1g03410	DNA primase large subunit	-0.0381576
Afu1g03420	adenylate kinase 2	-3.18713e-05
Afu1g03430	staphylococcal nuclease domain protein, putative	0.0178517
Afu1g03440	peroxisomal carrier protein, putative	-0.33374
Afu1g03450	calpain-like protease PalBory	0.180602
Afu1g03460	conserved hypothetical protein	-0.144926
Afu1g03470	hypothetical protein	0.531902
Afu1g03480	hypothetical protein	1.10472
Afu1g03490	conserved hypothetical protein	-0.374753
Afu1g03500	topoisomerase I	-0.544811
Afu1g03510	ATP synthase gamma chain, mitochondrial precursor, putative	-0.915865
Afu1g03520	DnaJ domain protein	0.714741
Afu1g03530	glucose transporter, putative	0.521254
Afu1g03540	hypothetical protein	0.0342408
Afu1g03550	mitochondrial dihydroxy acid dehydratase, putative	-0.101537
Afu1g03560	peroxisomal protein car1	-0.183642
Afu1g03570	acid phosphatase PHOa	0.707368
Afu1g03580	hypothetical protein	0.0219582
Afu1g03590	importin 11, putative	-0.278691
Afu1g03600	exo-beta-1,3-glucanase (Exg1), putative	0.394744
Afu1g03610	hypothetical protein	-0.0577308
Afu1g03620	vanillin dehydrogenase, putative	-0.350652
Afu1g03630	GPI anchored serine-threonine rich protein	-0.559699
Afu1g03640	hypothetical protein	-0.692215
Afu1g03650	hypothetical protein	-0.679198
Afu1g03660	acid phosphatase, putative	-0.230459
Afu1g03670	hypothetical protein	-0.0605099
Afu1g03680	conserved hypothetical protein	-0.416758
Afu1g03690	conserved hypothetical protein	0.541314
Afu1g03700	conserved hypothetical protein	0.588702
Afu1g03710	C2H2 finger domain protein, putative	0.154029
Afu1g03720	UPF0136 domain protein	-0.495702
Afu1g03730	MFS transporter, putative	-0.654293
Afu1g03740	prostate-specific membrane antigen	-0.508064
Afu1g03750	hypothetical protein	-0.265412
Afu1g03760	DUF726 domain protein	-0.195341
Afu1g03770	hypothetical protein	-0.635723
Afu1g03780	C6 finger domain protein, putative	0.659936
Afu1g03790	mannosylphosphorylation protein (Mnn4), putative	0.148483
Afu1g03800	C6 transcription factor, putative	-0.44885
Afu1g03810	oligosaccharyl transferase subunit Dad1, putative	-0.0282165
Afu1g03820	mRNA splicing factor RNA helicase (Prp16), putative	-0.220274
Afu1g03830	prefoldin subunit 2, putative	-0.417755
Afu1g03840	CCAAT-binding factor complex subunit HapC	-0.551396
Afu1g03860	C6 transcription factor (AmdR), putative	-0.165195
Afu1g03870	scn1 protein	0.448517
Afu1g03890	alpha/beta hydrolase, putative	-0.520644
Afu1g03900	hypothetical protein	0.848863
Afu1g03910	hypothetical protein	-0.325619
Afu1g03920	DNA replication licensing factor Mcm3, putative	-0.044479
Afu1g03930	translation regulator (Cya5), putative	-0.44218
Afu1g03940	signal recognition particle, putative	-0.403683
Afu1g03950	cytochrome P450 sterol C-22 desaturase, putaitve	-0.438169
Afu1g03960	Rhodanese domain protein	-0.363436
Afu1g03970	mitochondrial translation initiation factor IF-2, putative	-0.32517
Afu1g03980	hypothetical protein	-0.430045
Afu1g03990	hypothetical protein	-0.141955
Afu1g04000		1.33411
Afu1g04010	TBC domain protein, putative	0.106881
Afu1g04020	Yip1 domain family	-0.782834
Afu1g04040	ubiquitin (UbiA), putative	-0.724563
Afu1g04070	eIF-5A	-0.241522
Afu1g04080	GARP complex subunit (Sac2), putative	-0.569168
Afu1g04090	FAD dependent oxidoreductase, putative	0.764601
Afu1g04100	hypothetical protein	-0.233713
Afu1g04110	C2H2 transcription factor, putative	-0.250497
Afu1g04120	coenzyme A transferase, putative	0.586156
Afu1g04130	FG-GAP repeat protein, putative	-0.502209
Afu1g04140	hypothetical protein	0.703856
Afu1g04150	tartrate dehydrogenase	-0.158049
Afu1g04160	aspartate aminotransferase, putative	-0.291542
Afu1g04170	fungal specific transcription factor, putative	0.0524427
Afu1g04180		0.198612
Afu1g04190	polyadenylate-binding protein	0.0310531
Afu1g04200		0.994734
Afu1g04210	IQ and HECT domain protein	-0.356367
Afu1g04220	hypothetical protein	-0.315859
Afu1g04230	mitoribosomal protein YmL27	0.323706
Afu1g04240	small nucleolar ribonucleoprotein complex subunit Utp14, putatrive	-0.417393
Afu1g04250	hypothetical protein	-0.0496483
Afu1g04260	endo-1,3-beta-glucanase Engl1	-0.294387
Afu1g04270	calcium/proton exchanger	-0.441683
Afu1g04280	Ribosomal protein S7p/S5e, putative	-0.205698
Afu1g04290	phosphate transporter (Pho87), putative	-0.728708
Afu1g04300	hypothetical protein	0.0562226
Afu1g04310	hypothetical protein	0.459844
Afu1g04320	ribosomal protein S8.e	0.00659325
Afu1g04330	Ser/Thr protein phosphatase family protein	0.132988
Afu1g04340	SH3 and Ded_cyto domain protein, putative	-0.215204
Afu1g04350	hypothetical protein	0.550846
Afu1g04360	exocyst complex component sec3, putative	-0.188632
Afu1g04370	preribosome assembly and transport protein SRP40, putative	-0.203983
Afu1g04380	F-box domain protein	-0.944975
Afu1g04390	cytochrome P450 monooxygenase, putative	1.17075
Afu1g04400	37S ribosomal protein Mrp10, mitochondrial	-0.018239
Afu1g04410	conserved hypothetical protein	0.0293468
Afu1g04420	hypothetical protein	-0.0788052
Afu1g04430	conserved hypothetical protein	-0.571512
Afu1g04440	PrnX protein	0.0311123
Afu1g04450	siderophore biosynthesis protein, putative	-0.192943
Afu1g04460	lysyl-tRNA synthetase, putative	0.149666
Afu1g04470	mitochondrial intermembrane space translocase subunit Tim10, putative	-0.514212
Afu1g04480	Sin3 complex subunit (Stb2), putative	-0.0808502
Afu1g04490	hypothetical protein	0.878343
Afu1g04500	hypothetical protein	-0.464208
Afu1g04510	hypothetical protein	0.241754
Afu1g04520	Hypothetical protein	-0.353949
Afu1g04530	Ribosomal L18ae protein family	-0.516639
Afu1g04540	NADH-cytochrome b5 reductase precursor	-0.499676
Afu1g04550	HMG box protein, putative	0.0458535
Afu1g04560	urease, putative	0.00728315
Afu1g04570	hypothetical protein	0.864987
Afu1g04580	nitrogen permease regulator homolog	0.50929
Afu1g04590	ada3 protein, putative	-0.582742
Afu1g04600	RING finger domain protein, putative	0.0978041
Afu1g04610	conserved hypothetical protein	-0.579426
Afu1g04620	alcohol dehydrogenase, zinc-containing, putative	-1.03544
Afu1g04630	hypothetical protein	0.398399
Afu1g04640	ubiquitin-protein ligase (Hul4), putative	-0.728274
Afu1g04650	transposase	-1.28611
Afu1g04660	Ribosomal L15	-0.277356
Afu1g04670	related to suppressor protein PSP1	-0.841977
Afu1g04680	NifU-related protein	-0.423782
Afu1g04690	HIT finger domain protein, putative	-0.215885
Afu1g04700	related to aimless RasGEF, putative	0.00654914
Afu1g04710	PP-loop ATPase superfamily protein, putative	-0.403212
Afu1g04720	C-8 sterol isomerase (Erg-1), putative	-0.186891
Afu1g04730	endoglucanase, putative	0.486272
Afu1g04740	hypothetical protein	0.27577
Afu1g04750	cyclin	-0.46141
Afu1g04760	conserved hypothetical protein	-0.275349
Afu1g04770	hypothetical protein	0.0619234
Afu1g04780	peroxisomal ABC transporter (PXA1), putative	-0.523725
Afu1g04790	NIF domain protein	-0.330684
Afu1g04800	protein phosphatases pp1 regulatory subunit sds22	-0.551907
Afu1g04820	D-xylose reductase (Xyl1), putative	0.385289
Afu1g04830	abaA protein	0.0820139
Afu1g04840	RNP domain protein	-0.20813
Afu1g04850	8 kDa cytoplasmic dynein light chain	-0.0153732
Afu1g04860	hypothetical protein	-0.753633
Afu1g04870	urea transporter (Dur3), putative	0.0599511
Afu1g04880	conserved hypothetical protein	-1.15223
Afu1g04890	translocon subunit	-0.549897
Afu1g04900	proliferating cell nuclear antigen (pcna)	-0.593254
Afu1g04910	hypothetical protein	-0.352484
Afu1g04920	abnormal spindles, putative	0.210421
Afu1g04930	hypothetical protein	-0.0763328
Afu1g04940	GTP binding protein (SarA), putative	-0.43382
Afu1g04950	serine/threonine protein phosphatase pp1	-0.662348
Afu1g04960	Leucine Rich Repeat domain protein	-0.428497
Afu1g04970	Patatin-like serine hydrolase, putative	-0.472009
Afu1g04980	RNA polymerase III transcription factor TFIIIC subunit (Tfc4), putative	-0.264808
Afu1g04990	SAM domain (Sterile alpha motif) protein	-0.606515
Afu1g05000	hypothetical protein	0.530117
Afu1g05010	MFS transporter, putative	0.633022
Afu1g05020	sulfate transporter, putative	0.0868029
Afu1g05030	possible transposase	-0.447763
Afu1g05040	protein mitochondrial targeting protein (Mas1), putative	-0.577408
Afu1g05050	cytosine deaminase, putative	-0.0816194
Afu1g05060	uroporphyrinogen decarboxylase	-0.533618
Afu1g05070	tRNA methyltransferase, putative	1.3143
Afu1g05080	ribosomal protein P0	-0.169066
Afu1g05100	GARP complex subunit Vps53, putative	-0.243491
Afu1g05110	mRNA export factor mex67	-0.553258
Afu1g05120	integral membrane protein, putative	-0.0369432
Afu1g05130	PH domain protein	-0.291281
Afu1g05140	hypothetical protein	0.678117
Afu1g05150	C2H2 transcription factor (TFIIIA), putative	-0.0273153
Afu1g05160	DNA-directed RNA polymerase I, II, and III subunit Rpb6	-0.441687
Afu1g05170	related to monocarboxylate transporter	0.146464
Afu1g05180	N-acetyltransferase (Nat5), putative	0.353923
Afu1g05190	hypothetical protein	-0.930452
Afu1g05200	eukaryotic translation initiation factor 3 subunit EifCa, putative	0.048023
Afu1g05210	G-protein complex gamma subunit Ste18	-0.405484
Afu1g05220	selenoprotein domain protein	0.0386993
Afu1g05230	3'5'-cyclic nucleotide phosphodiesterase domain protein	0.234021
Afu1g05240	PHD finger and BAH domain protein (Snt2), putative	-0.786144
Afu1g05250	hypothetical protein	-0.672796
Afu1g05260	DNA-directed DNA polymerase theta, putative	0.261704
Afu1g05280	conserved hypothetical protein	0.0294483
Afu1g05290	endo-1,3(4)-beta-glucanase, putative	-0.1373
Afu1g05300	capsular associated protein, putative	-0.0990167
Afu1g05310	DUF699 ATPase, putative	-0.308166
Afu1g05320	disulfide isomerase, putative	-0.17355
Afu1g05330	F-box domain protein	-0.672025
Afu1g05340	ribosomal protein S19 (s16)	-0.616717
Afu1g05360	CAIB/BAIF family enzyme	0.197076
Afu1g05370	conserved hypothetical protein	-0.693518
Afu1g05380	hypothetical protein	-0.16934
Afu1g05390	mitochondrial ADP,ATP carrier protein (Ant), putative	-0.310974
Afu1g05400	hypothetical protein	0.435917
Afu1g05410	Krr1 family protein	-0.588375
Afu1g05420	transcription factor SipA3, putative	-1.1667
Afu1g05430	hypothetical protein	-0.281149
Afu1g05440	UDP-Glc/Gal endoplasmic reticulum nucleotide sugar transporter	-0.25082
Afu1g05450	peptidyl-prolyl cis-trans isomerase	-0.296829
Afu1g05460	hypothetical protein	-0.179123
Afu1g05470	3-oxo-5-alpha-steroid 4-dehydrogenase, putative	-0.262228
Afu1g05480	transposase	-0.375492
Afu1g05490	histone deacetylase complex subunit (Hos4), putative	-0.126419
Afu1g05500	cytosolic small ribosomal subunit protein S12	-0.572272
Afu1g05510	conserved hypothetical protein	-0.308763
Afu1g05520	mandelate racemase/muconate lactonizing enzyme family protein	-0.073791
Afu1g05530	MW0219	-0.00640166
Afu1g05540	PXA domain protein	-0.356806
Afu1g05550	conserved hypothetical protein	-0.456979
Afu1g05560	GTP binding protein, putative	-0.0155401
Afu1g05570	cysteine dioxygenase	0.391345
Afu1g05580	glycogenin	-0.323916
Afu1g05590	alpha/beta hydrolase, putative	-0.281162
Afu1g05600	hypothetical protein	0.443931
Afu1g05610	protein phosphotase 2a 65kd regulatory sububit	0.482445
Afu1g05620	phenylalanyl-tRNA synthetase, beta subunit	-0.270955
Afu1g05630	40s ribosomal protein s3	-0.440775
Afu1g05640	protein phosphatase	-1.07028
Afu1g05650	nuclear-mitochondrial protein Rmp1, putative	-0.141662
Afu1g05660	hypothetical protein	0.233891
Afu1g05670	conserved hypothetical protein	0.915016
Afu1g05680	hypothetical protein	-0.453209
Afu1g05690	conserved hypothetical protein	0.381486
Afu1g05700	splicing factor 3B subunit 10 (SF3b10), putative	0.141567
Afu1g05710	conserved hypothetical protein	-0.369451
Afu1g05720	c-14 sterol reductase	0.456818
Afu1g05730	vacuolar sorting receptor (Mrl1), putative	-0.0463042
Afu1g05740	C6 transcription factor, putative	-0.373434
Afu1g05750	hypothetical protein	-0.728272
Afu1g05760	arsenite efflux transporter (ArsB), puative	-0.04412
Afu1g05770	beta-glucosidase, putative	-0.464053
Afu1g05780	conserved hypothetical protein	0.600661
Afu1g05790	GPI anchored serine-rich protein	-0.403866
Afu1g05800	MAP kinase kinase (Mkk2), putative	-0.458835
Afu1g05810	conserved hypothetical protein	0.0760363
Afu1g05820	conserved hypothetical protein	-0.419049
Afu1g05830	TBP associated factor (Mot1), putative	-0.469623
Afu1g05840	hypothetical protein	-0.561878
Afu1g05850	erythromycin esterase family protein	-0.398655
Afu1g05860	hypothetical protein	-0.505568
Afu1g05870	scs3 protein	0.209681
Afu1g05880	hypothetical protein	-0.775597
Afu1g05890	hypothetical protein	0.768566
Afu1g05900	DnaJ and TPR domain protein	-0.646199
Afu1g05910	hypothetical protein	0.367115
Afu1g05920	hypothetical protein	0.180946
Afu1g05930	serine/threonine protein kinase, putative	-0.476273
Afu1g05940	conserved hypothetical protein	0.00461121
Afu1g05950	integral membrane protein	-0.423147
Afu1g05960	Peptidase family M28 family	-0.00487082
Afu1g05970	grr1 protein	-0.279565
Afu1g05980	AMP-binding domain protein, putative	-0.73093
Afu1g05990	ribosomal protein L16a	-0.79957
Afu1g06000	bM150J22.1 (novel protein	0.594304
Afu1g06010	Fot5 transposase, putative	-0.389279
Afu1g06020	DnaJ domain protein	-0.771067
Afu1g06030	AP-1 adaptor complex subunit gamma, putative	-0.236418
Afu1g06040	sterol o-acyltransferase (APE2), putaitve	-0.544269
Afu1g06050	integral membrane protein	-0.306848
Afu1g06060	hypothetical protein	-0.225197
Afu1g06070		1.01225
Afu1g06080	LMBR and BAG domain protein, putative	-0.820814
Afu1g06090	conserved hypothetical protein	-0.149193
Afu1g06100	glutaredoxin	-0.489925
Afu1g06110	conserved hypothetical protein	0.129955
Afu1g06120	RING finger protein	0.495539
Afu1g06130	alpha-L-rhamnosidase A precursor	0.56984
Afu1g06140	extracellular exo-polygalacturonase, putative	0.36332
Afu1g06150	L-serine dehydratase, putative	-0.668609
Afu1g06160	hypothetical protein	-0.471077
Afu1g06170	proteasome regulatory particle subunit Rpt5, putative	-0.166785
Afu1g06180	trimethyllysine dioxygenase	0.191692
Afu1g06190	hnrnp arginine n-methyltransferase	-0.631778
Afu1g06200	Mn2+ homeostasis protein (Per1), putative	0.302304
Afu1g06210	N-acetylglucosamine-phosphate mutase	-0.370504
Afu1g06220	ATP-dependent RNA helicase , putative	-0.277659
Afu1g06230	ssf2 protein	-0.557456
Afu1g06240	riboflavin synthase, alpha subunit	-0.326197
Afu1g06250	CAIB/BAIF family enzyme	-0.0477285
Afu1g06260	PHD finger domain protein, putative	-0.127873
Afu1g06270	N-acyl-D-amino-acid deacylase family protein, putative	-0.0212674
Afu1g06280	short-chain dehydrogenase/reductase family protein, putative	-0.706419
Afu1g06290	small nucleolar ribonucleoprotein complex subunit (SOF1), putative	-0.128297
Afu1g06300	proteasome regulatory particle subunit (RpnF), putative	-0.480595
Afu1g06310	SWI-SNF complex subunit (BAF60b), putative	-0.346837
Afu1g06320	DUF887 domain protein	-0.421937
Afu1g06330	conserved hypothetical protein	-0.386827
Afu1g06340	60S ribosomal protein L27	-0.50519
Afu1g06350	virulence related protein (Cap20), putative	-0.783366
Afu1g06360	conserved hypothetical protein	-0.416476
Afu1g06370	ankyrin repeat protein	0.653577
Afu1g06380	RNA polymerase III subunit CII	-0.564708
Afu1g06390	translation elongation factor EF-1 alpha subunit , putative	-0.135593
Afu1g06400	cAMP-dependent protein kinase-like, putative	-0.187816
Afu1g06410	nuclear localization protein NPL6, putative	-0.393872
Afu1g06420	SNF7 family protein	-0.464332
Afu1g06440	MSF multidrug transporter, putative	0.228136
Afu1g06460	conserved hypothetical protein	-0.0253178
Afu1g06470	neutral/alkaline nonlysosomal ceramidase, putative	-0.404647
Afu1g06480	hypothetical protein	-0.674928
Afu1g06490	hypothetical protein	-0.25671
Afu1g06500	hypothetical protein	-0.48706
Afu1g06510	hypothetical protein	-0.0218981
Afu1g06520	mitochondrial translation initiation factor, putative	-0.596805
Afu1g06530	mitochondrial carrier protein (Ymc1), putative	-0.773726
Afu1g06540	C6 transcription factor, putative	-0.60797
Afu1g06550	MSF transporter, putative	0.290292
Afu1g06560	alpha-glucosidase, putative	0.58176
Afu1g06570	mitochondrial ribosomal protein S2, putative	-0.54483
Afu1g06580	high expression lethality protein (Hel10), putative	-0.352763
Afu1g06590	phosphoglycerate mutase family protein, putative	-1.23945
Afu1g06600	SURF6 domain nucleolar protein	-0.382529
Afu1g06610	NADH-quinone oxidoreductase, 23 kDa subunit, putative	-0.346639
Afu1g06620	acyl carrier protein, putative	-0.401171
Afu1g06630	Golgi phosphoprotein 3 (GPP34) domain containing protein	-0.477763
Afu1g06640	zinc-binding oxidoreductase, putative	0.0561001
Afu1g06650	conserved hypothetical protein	-0.32251
Afu1g06660	CBS domain protein	-0.317629
Afu1g06670	hypothetical protein	-0.351471
Afu1g06680	VHS domain protein	-0.379374
Afu1g06690	RLI and DUF367 domain protein	-0.281663
Afu1g06700	metacaspase CasA	-0.664567
Afu1g06710	t-complex protein 1, eta subunit, putative	-0.58406
Afu1g06720	histone acetyltransferase Spt10, putative	-0.755722
Afu1g06730	Lanthionine synthetase C-like protein superfamily	0.239564
Afu1g06740	hypothetical protein	0.146313
Afu1g06750	hypothetical protein	0.420322
Afu1g06760	Leucine Rich Repeat domain protein	0.00362546
Afu1g06770	Ribosomal protein S26e	-0.203587
Afu1g06780	CBS and PB1 domain protein	-0.927628
Afu1g06790	importin beta-3 subunit, putative	-0.38582
Afu1g06800	Fe-containing alcohol dehydrogenase, putative	0.328096
Afu1g06810	aconitate hydratase, mitochondrial	1.32569
Afu1g06820	conserved hypothetical protein	-0.149232
Afu1g06830	60s Acidic ribosomal protein superfamily	-0.660321
Afu1g06840	vacuolar membrane PQ loop repeat protein	-0.364234
Afu1g06850	Nulp1-pending protein	0.131318
Afu1g06860	protein phophatase 2C family protein	-0.289641
Afu1g06870	hypothetical protein	0.329248
Afu1g06880	60Kd inner membrane protein family	0.106822
Afu1g06890	alpha-1,2-mannosyltransferase (Alg11), putative	-0.10584
Afu1g06900	C2H2 transcription factor (Crz1), putative	-0.185545
Afu1g06910	arabinogalactan endo-1,4-beta-galactosidase, putative	-0.284821
Afu1g06920	serine/threonine protein kinase, putative	-0.45387
Afu1g06930	conserved hypothetical protein	0.324967
Afu1g06940	chorismate synthase	-0.186011
Afu1g06950	lipoate-protein ligase A	0.684975
Afu1g06960	pyruvate dehydrogenase complex alpha subunit, putative	-0.431238
Afu1g06970	hypothetical protein	-0.0391011
Afu1g06980	mitochondrial small ribosomal subunit protein S4, putative	-0.538468
Afu1g06990		-0.220261
Afu1g07000	DNA repair protein Rad26, putative	-0.28554
Afu1g07010	phosphatidate cytidylyltransferase	-0.655033
Afu1g07020	cyclin, putative	-0.399562
Afu1g07030	conserved hypothetical protein	0.778045
Afu1g07040	Fructosamine-3-kinase, putative	1.16451
Afu1g07050	armadillo repeat protein	-1.23907
Afu1g07060		0.441657
Afu1g07070	nuc-1 negative regulatory protein preg	-0.315957
Afu1g07080	tRNA-specific adenosine-34 deaminase subunit Tad3, putative	0.673897
Afu1g07090	conserved hypothetical protein	-0.602494
Afu1g07100	hypothetical protein	0.830179
Afu1g07110	related to export control protein CHS7	-0.332842
Afu1g07130	dienelactone hydrolase family protein	-0.377866
Afu1g07140	c-24(28) sterol reductase	0.0431035
Afu1g07150	RING finger domain protein (Rnf10), putative	-0.733063
Afu1g07160	ubiquitin C-terminal hydrolase, putative	-0.522915
Afu1g07170	Na/H antiporter, putative	0.0791504
Afu1g07180	ribonuclease h1	-0.0863525
Afu1g07190		0.226575
Afu1g07200	mitochondrial cytochrome b2, putative	-0.54569
Afu1g07210	conserved hypothetical protein	-0.400333
Afu1g07220	6-phosphofructo-2-kinase 1	-0.281247
Afu1g07230	DSBA-like thioredoxin domain protein	0.373711
Afu1g07250	SPX domain protein	0.0180089
Afu1g07260	NUDIX family hydrolase, putative	-0.230864
Afu1g07280	conserved hypothetical protein	0.899121
Afu1g07300	tetracycline transporter-like protein, putative	-0.174087
Afu1g07310	conserved hypothetical protein	0.243256
Afu1g07320	chromosome segregation protein (SepB), putative	0.163866
Afu1g07330	dihydroxy-acid dehydratase, putative	0.970052
Afu1g07340	cytochrome P450, putative	0.150009
Afu1g07350	RNA12 protein, putative	-0.00587642
Afu1g07360	conserved hypothetical protein	-0.0754769
Afu1g07370	hypothetical protein	0.725811
Afu1g07380	NADH-dependent glutamate synthase (GLT1), putative	-0.558279
Afu1g07390		1.14349
Afu1g07400	hypothetical protein	-0.125029
Afu1g07420	ER-Golgi SNARE complex subunit (Bet1), putative	-0.0542437
Afu1g07430	hypothetical protein	-0.790639
Afu1g07440	molecular chaperone Hsp70	-0.244104
Afu1g07450	iron homoeostasis protein (Yhm1), putative	-0.448443
Afu1g07460	mitochondrial carrier protein	-0.22751
Afu1g07470	autophagic death protein IDI-7, putative	-0.147791
Afu1g07480	coproporphyrinogen III oxidase, putative	-0.790573
Afu1g07490	microtubule binding protein HOOK3, putative	0.235455
Afu1g07510	conserved hypothetical protein	0.467491
Afu1g07520	dimeric dihydrodiol dehydrogenase, putative	-0.161822
Afu1g07530	adenylate kinase, putative	-0.770587
Afu1g07540	proteasome regulatory particle subunit (RpnH), putative	-0.467836
Afu1g07550	ubiquitin C-terminal hydrolase family protein	0.152483
Afu1g07560	MYB DNA-binding domain protein	-0.131294
Afu1g07570	hypothetical protein	-0.0447016
Afu1g07580	cell polarity protein (Alp11), putative	0.549432
Afu1g07590	conserved hypothetical protein	-0.441472
Afu1g07600	ribonuclease HI large subunit	-0.270363
Afu1g07610	peroxisomal membrane protein pex16 (peroxin-16)	-0.167311
Afu1g07620	hypothetical protein	-0.250712
Afu1g07630	zinc knuckle domain protein (Byr3), putative	-0.876809
Afu1g07640	YdiU domain protein	-0.630238
Afu1g07650	ketoreductase, putative	-0.324187
Afu1g07660	hypothetical protein	-0.202583
Afu1g07670	conserved hypothetical protein	-0.321296
Afu1g07680	Ras-related GTPase (Rab2), putative	-0.606591
Afu1g07690	protein O-mannosyl transferase	-0.569652
Afu1g07700	MFS monosaccharide transporter, putative	-0.448477
Afu1g07710	mitochondrial carrier protein, putative	-0.508175
Afu1g07720	transcription elongation complex subunit (Cdc68)	-0.34254
Afu1g07730	metalloprotease MEP1	-0.348036
Afu1g07740	LEM3/CDC50 family protein	-0.625888
Afu1g07750	FUN19 protein	-0.539723
Afu1g08760	porphobilinogen synthase, putative	-0.689998
Afu1g08770	C6 finger domain protein, putative	-0.358832
Afu1g08780	transposase	-0.18294
Afu1g08790	exportin KapK	-0.763457
Afu1g08800	cytochrome P450 phenylacetate hydroxylase, putative	0.0431069
Afu1g08810	glycerol-3-phosphate dehydrogenase, mitochondrial	-0.549295
Afu1g08820	DUF814 domain protein, putative	-0.150579
Afu1g08830	Golgi matrix protein, putative	-0.406996
Afu1g08840	guanylate kinase	-0.694825
Afu1g08850	septin	-0.123946
Afu1g08860	meiotic recombination protein, putative	-0.00121075
Afu1g08870	hypothetical protein	-0.0653813
Afu1g08880	heavy metal ion transporter, putative	-0.247725
Afu1g08890	hypothetical protein	-0.352891
Afu1g08900	CHY and RING finger domain protein, putative	-0.282646
Afu1g08910	conserved hypothetical protein	-0.198692
Afu1g08920	IQ calmodulin-binding motif domain protein	-0.769695
Afu1g08930	WD repeat protein	-0.174938
Afu1g08940	pheromone processing carboxypeptidase Kex1	-0.165468
Afu1g08950	DUF431 domain protein	0.598513
Afu1g08960	Arpp19 family protein	-0.588155
Afu1g08970	conserved hypothetical protein	0.965846
Afu1g08980	UPF0160 domain protein MYG1, putative	-0.705751
Afu1g08990	lactonohydrolase, putative	0.945285
Afu1g09000	conserved hypothetical protein	-0.106472
Afu1g09010	methionyl-tRNA synthetase	-0.594931
Afu1g09020	nuclear pore complex protein (SonA), putative	-0.66566
Afu1g09030	hypothetical protein	0.0941116
Afu1g09040	intermediate filament protein (Mdm1), putative	-0.635393
Afu1g09050	phospholipid methyltransferase	-0.195363
Afu1g09060	conserved hypothetical protein	-0.592567
Afu1g09070	hypothetical protein	-0.537687
Afu1g09080	conserved hypothetical protein	-0.252032
Afu1g09090	Glutaredoxin domain protein	-0.0996324
Afu1g09100	60S ribosomal protein L9 b	-0.471008
Afu1g09110	Patatin-like serine hydrolase, putative	-0.190874
Afu1g09120	amino acid permease, putative	1.02339
Afu1g09130	conserved hypothetical protein	-0.432751
Afu1g09140	hypothetical protein	-0.0870301
Afu1g09150	rhomboid family protein, putative	-0.416198
Afu1g09160	hypothetical protein	0.310066
Afu1g09170	protein kinase activator (Mob2), putative	-0.591925
Afu1g09180	hypothetical protein	-0.0879659
Afu1g09190	C6 finger domain protein, putative	-0.292968
Afu1g09200	eukaryotic ribosome biogenesis protein 1, putative	-0.952302
Afu1g09210	AAA family ATPase, putative	-0.0458935
Afu1g09220	SNF7 family protein	-0.705179
Afu1g09230	DUF1000 domain protein	-0.210252
Afu1g09240	ATP dependent RNA helicase, putative	-0.783325
Afu1g09250	CUE domain protein, putative	-0.374148
Afu1g09260	acetyltransferase, GNAT family family	-0.067817
Afu1g09270	transmembrane glycoprotein, putative	0.46657
Afu1g09280	protein phosphatase 2C, putative	-0.226749
Afu1g09290	cholinephosphate cytidylyltransferase	-0.346457
Afu1g09300	hypothetical protein	0.599317
Afu1g09310	DUF6 domain protein, putative	0.194627
Afu1g09320	DUF1253 domain protein	-0.23012
Afu1g09330	eukaryotic translation initiation factor 3 subunit EifCf, putative	-0.258351
Afu1g09340	hypothetical protein	0.598458
Afu1g09350	FUN81 peptide	-0.850582
Afu1g09360	DUF1242 domain protein, putative	-0.53099
Afu1g09370	pentatricopeptide repeat protein	-0.171944
Afu1g09380	conserved hypothetical protein	-0.360795
Afu1g09390	conserved hypothetical protein	0.0168718
Afu1g09400	R3H domain protein, putative	-0.561307
Afu1g09410	ribosomal protein L17	-0.0350276
Afu1g09420	conserved hypothetical protein	-0.479672
Afu1g09430	conserved hypothetical protein	0.550861
Afu1g09440	ribosomal protein S23 (S12)	0.224803
Afu1g09450	translation regulator GCD7	-0.325191
Afu1g09460	NIF domain protein	-0.0985311
Afu1g09470	aminotransferase, class V, putative	-0.420863
Afu1g09480	vacuolar protein sorting 29, putative	0.134059
Afu1g09490	RNP domain protein	-0.117854
Afu1g09500	ubiquitin-protein ligase (Rsp5), putative	-0.459553
Afu1g09510	GPI anchored serine-threonine rich protein	-0.416378
Afu1g09520	hypothetical protein	0.0970878
Afu1g09530	conserved hypothetical protein	0.854619
Afu1g09540	negative regulator of cdc42p	0.156615
Afu1g09550	dynein light chain (Tctex1), putative	0.720345
Afu1g09560	protein transport protein (LST8), putative	-0.224116
Afu1g09570	hypothetical protein	-0.345133
Afu1g09580	conserved hypothetical protein	-0.677782
Afu1g09590	conserved hypothetical protein	-0.524321
Afu1g09600	N-acetyltransferase complex ARD1 subunit, putative	-0.764594
Afu1g09610	hypothetical protein	-0.743958
Afu1g09620	protein kinase family protein	-0.615452
Afu1g09630	PAB1 binding protein (Pbp1), putative	-0.417421
Afu1g09640	actin-interacting protein (Bud6/Aip3), putative	-0.706817
Afu1g09650	GPI anchored protein, putative	0.422656
Afu1g09660	mitochondrial 2-oxodicarboxylate carrier protein, putative	0.00265776
Afu1g09670	HLH transcription factor (GlcD gamma), putative	-0.0957663
Afu1g09680	sft2 protein	-0.578912
Afu1g09690	tRNA ligase	-0.0965387
Afu1g09700	ankyrin repeat protein	-0.371824
Afu1g09710	hypothetical protein	-0.0787208
Afu1g09720	hypothetical protein	-0.552382
Afu1g09730	PAP2 domain protein	-0.475646
Afu1g09740	hypothetical protein	-0.429184
Afu1g09750	aldehyde reductase (AKR1), putative	-0.721258
Afu1g09760	UPF0171 domain protein	0.273399
Afu1g09770	La domain family	-0.800802
Afu1g09780	stomatin family protein	0.425502
Afu1g09790	histone transcription regulator Hir1, putative	0.546002
Afu1g09800	GTP-binding protein YchF	-0.783923
Afu1g09810	PUA RNA binding domain protein, putative	-0.383379
Afu1g09820	DUF1339 domain protein	-0.198219
Afu1g09830	Hsc70 cochaperone (SGT), putative	-0.624757
Afu1g09840	mitochondrial inner membrane translocase subunit TIM44, putative	-0.714159
Afu1g09850	mitochondrial small ribosomal subunit S11, putative	-0.202927
Afu1g09870	VPS9 domain protein, putative	0.161963
Afu1g09900	alpha-L-arabinofuranosidase	-0.238072
Afu1g09910	glucose transporter, putative	-0.429662
Afu1g09920	hypothetical protein	-0.025005
Afu1g09930	glycerol dehydrogenase (GCY1), putative	-1.07339
Afu1g09940	protein required for survival at high temperature during stationary phase, putative	-0.318071
Afu1g09950	casein kinase II beta subunit CKB2	0.172625
Afu1g09960	conserved hypothetical protein	0.262183
Afu1g09970	eukaryotic translation initiation factor 3 subunit EifCh, putative	-0.76475
Afu1g09980	mitochondrial carrier protein, putative	1.26104
Afu1g09990		-0.157397
Afu1g10000	hypothetical protein	-0.261427
Afu1g10010	hypothetical protein	-0.103209
Afu1g10020	reverse transcriptase, RNaseH	0.837911
Afu1g10030	hypothetical protein	0.40665
Afu1g10040	HMG box protein, putative	-0.526576
Afu1g10050	DEAD/DEAH box RNA helicase	-0.524282
Afu1g10060	hypothetical protein	-0.483318
Afu1g10070		-0.253554
Afu1g10080	C2H2 transcription factor, putative	-0.661052
Afu1g10090	hypothetical protein	-0.752691
Afu1g10100	3-oxoacyl-(acyl-carrier-protein) reductase	0.173447
Afu1g10110	TIM-barrel enzyme family protein	0.0172703
Afu1g10120	ABC transporter permease protein	0.245085
Afu1g10130	adenosylhomocysteinase	-0.012977
Afu1g10140	integral membrane protein	1.06936
Afu1g10150	hypothetical protein	0.93525
Afu1g10160	conserved hypothetical protein	0.789597
Afu1g10170	conserved hypothetical protein	0.743911
Afu1g10180	conserved hypothetical protein	1.32435
Afu1g10190	pre-mRNA splicing factor (Prp31), putative	-0.470189
Afu1g10200	cell cycle control protein (Cwf4), putative	-0.688198
Afu1g10210	hypothetical protein	-0.176329
Afu1g10220	hypothetical protein	-0.615592
Afu1g10230	C2H2 transcription factor (Egr2), putative	0.813511
Afu1g10240	hypothetical protein	-0.0805148
Afu1g10250	hypothetical protein	0.351106
Afu1g10260	hypothetical protein	-0.256679
Afu1g10270	pyridoxal reductase (AKR8), putative	-0.115513
Afu1g10280	C2H2 finger domain protein (Gli3), putative	-0.172531
Afu1g10290	chromodomain helicase (Chd1), putative	-0.719844
Afu1g10300	hypothetical protein	-0.235853
Afu1g10310	RNase L inhibitor of the ABC superfamily, putative	-0.634981
Afu1g10320	formin binding protein (FNB3), putative	-0.0455317
Afu1g10330	hypothetical protein	-0.118022
Afu1g10340	integral membrane protein, Mpv17/PMP22 family, putative	-0.499702
Afu1g10350	phosphoglycerate kinase PgkA, putative	-0.601688
Afu1g10360	conserved hypothetical protein	-0.197622
Afu1g10370	MSF drug transporter, putative	0.654158
Afu1g10380	nonribosomal peptide synthase Afpes1	-0.262167
Afu1g10390	ABC multidrug transporter, putative	-0.113598
Afu1g10400	hypothetical protein	-0.280417
Afu1g10410	DNA repair protein RAD51, putative	0.819758
Afu1g10420	hypothetical protein	1.10357
Afu1g10430	hypothetical protein	-0.257184
Afu1g10440	conserved hypothetical protein	-0.0902115
Afu1g10450	hypothetical protein	-0.331025
Afu1g10460	hypothetical protein	0.553672
Afu1g10470	conserved hypothetical protein	-0.324074
Afu1g10480	DNA polymerase lambda, putative	0.267378
Afu1g10490	ATP10 protein, putative	-0.548534
Afu1g10500	Vesicle transport v-SNARE protein superfamily	0.00773125
Afu1g10510	60S ribosomal protein L35, putative	-0.479268
Afu1g10520	hypothetical protein	0.147963
Afu1g10530	hypothetical protein	0.156234
Afu1g10540	SIR2 family histone deacetylase (Hst4), putative	-0.69921
Afu1g10550	CBF/NF-Y family transcription factor, putative	-0.111852
Afu1g10560	GTP binding protein, putative	-0.114418
Afu1g10570	glycerol-3-phosphate phosphatase (GppA), putative	-0.0821467
Afu1g10580	homeobox transcription factor, putative	-0.193397
Afu1g10590	GPI anchored protein, putative	0.389106
Afu1g10600	nuclear localization protein, putative	-0.278718
Afu1g10610	hypothetical protein	-0.382046
Afu1g10620	hypothetical protein	-0.187184
Afu1g10630	S-adenosylmethionine synthetase	-0.62274
Afu1g10640	ATP binding protein, putative	0.183117
Afu1g10650	hypothetical protein	1.14294
Afu1g10660	C6 finger domain protein, putative	-0.317149
Afu1g10670	Vacuolar ATP synthase subunit H, putative	-0.719618
Afu1g10680		1.06978
Afu1g10690	conserved hypothetical protein	-0.435924
Afu1g10700	proteasome regulatory particle subunit (Nas6), putative	-0.297331
Afu1g10710	mRNA splicing protein (Prp5), putative	-0.416038
Afu1g10720	origin recognition complex subunit Orc1, putative	-0.151684
Afu1g10730	hypothetical protein	0.824705
Afu1g10740	EIG-1	0.186863
Afu1g10750	prolyl-tRNA synthetase	0.173334
Afu1g10760	CCAAT-box-binding transcription factor	-0.537563
Afu1g10770	neutral amino acid permease, putative	-0.122473
Afu1g10780	glycine cleavage system T protein	-0.377232
Afu1g10790	alpha-1,2-mannosidase family protein, putative	0.171205
Afu1g10800	thioesterase family protein	0.018361
Afu1g10810	vacuolar ATP synthase subunit c	-0.131413
Afu1g10820	adenylylsulfate kinase	-0.235055
Afu1g10830	succinyl-CoA synthetase, putative	0.849566
Afu1g10840	hypothetical protein	0.111038
Afu1g10850	ubiquitin-like modifier SUMO, putative	-0.529678
Afu1g10860	nuclear pore complex protein Nup107, putative	-0.417531
Afu1g10870	cyanamide hydratase	0.219467
Afu1g10880	P-type calcium ATPase, putative	-0.655978
Afu1g10890	purine-cytosine permease, putative	-0.791861
Afu1g10900	conserved hypothetical protein	-0.17722
Afu1g10910	tubulin beta, putative	-0.799136
Afu1g10920	nuclear mRNA splicing factor, putative	-0.425129
Afu1g10930	ammonium transporter	0.806521
Afu1g10940	MAP kinase kinase kinase, putative	-0.356059
Afu1g10950	conserved hypothetical protein	-0.296958
Afu1g10960	Mago nashi domain protein	-0.351024
Afu1g10970	Coatomer subunit beta, putative	-0.469178
Afu1g10980	sphingosine kinase (SphK), putative	0.213976
Afu1g10990	ribosomal RNA processing protein, putative	-0.0868937
Afu1g11000	C6 transcription factor, putative	0.0608781
Afu1g11010	oxidoreductase, short chain dehydrogenase/reductase family superfamily	-0.0254649
Afu1g11020	L-arabinitol 4-dehydrogenase	1.2368
Afu1g11030	xylitol dehydrogenase	1.36881
Afu1g11040	hypothetical protein	0.962653
Afu1g11050	MFS sugar transporter, putative	0.584041
Afu1g11060	ubiquitin domain protein, putative	-0.0378546
Afu1g11070	G-patch domain protein, putative	-0.152528
Afu1g11080	serine/threonine protein kinase, putative	-0.625953
Afu1g11090	clr4 protein	-0.277157
Afu1g11110	calcium channel pore-forming subunit (Cch1), putative	0.322558
Afu1g11120	hypothetical protein	0.197917
Afu1g11130	60S ribosomal protein yl16a	-0.513869
Afu1g11140	Sterol desaturase family	1.08899
Afu1g11150	3-ketosphinganine reductase (Tsc10), putative	-0.0142493
Afu1g11160	Sas10/Utp3 family protein	-0.47294
Afu1g11170	DNA mismatch repair protein Msh5, putative	0.794362
Afu1g11180	heat shock protein/chaperonin HSP78, putative	-0.562026
Afu1g11190	eukaryotic translation elongation factor eEF-1 beta, putative	-0.19746
Afu1g11200	hypothetical protein	-0.445372
Afu1g11210	hypothetical protein	0.26793
Afu1g11220	GPI anchored protein, putative	0.101775
Afu1g11230	HMG-CoA reductase	0.708733
Afu1g11240	hypothetical protein	1.0481
Afu1g11250	amidohydrolase, putative	-0.0107776
Afu1g11260	conserved hypothetical protein	0.578014
Afu1g11270	conserved hypothetical protein	0.916245
Afu1g11280	oxidoreductase, putative	1.02727
Afu1g11290	C6 finger domain protein, putative	1.38275
Afu1g11300	methyltransferase, putative	0.990279
Afu1g11310	AMP-binding enzyme domain protein	0.389296
Afu1g11320	class II DAHP synthetase family protein	1.16589
Afu1g11330	lactonohydrolase, putative	0.936169
Afu1g11340	glycosyl hydrolase family 88, putative	0.752534
Afu1g11350	MFS transporter of unkown specificity	0.791407
Afu1g11360	aldehyde reductase II	0.213083
Afu1g11370	versicolorin B synthase, putative	0.983336
Afu1g11380	integral membrane protein, putative	0.0260414
Afu1g11390	cytochrome P450, putative	0.409832
Afu1g11400	alpha/beta fold family hydrolase, putative	0.498368
Afu1g11410	ubiquitin conjugating enzyme E2, putative	-0.030344
Afu1g11420	cell wall biogenesis protein phosphatase Ssd1, putative	0.211969
Afu1g11430	hypothetical protein	-0.466063
Afu1g11440	RNA export mediator Gle1, putative	-0.174821
Afu1g11450	myosin class II heavy chain (MHC), putative	-0.79419
Afu1g11460	1,3-beta-glucanosyltransferase Bgt1	-0.179119
Afu1g11470	endosomal cargo receptor (P24), putative	-0.322145
Afu1g11480	hypothetical protein	-0.814249
Afu1g11490	vacuolar endopolyphosphatase, putative	0.485233
Afu1g11500	hypothetical protein	0.533462
Afu1g11510	hypothetical protein	0.332341
Afu1g11520	fungal specific transcription factor, putative	0.339086
Afu1g11530	2,4-dihydroxyhept-2-ene-1,7-dioic acid aldolase	-0.0164985
Afu1g11540	CORD and CS domain protein	0.0176832
Afu1g11550	ethanolamine kinase, putative	-0.445772
Afu1g11560	4-hydroxyphenylpyruvate dioxygenase, putative	0.469601
Afu1g11570	quinate utilisation oxidoreductase QutH, putative	1.00483
Afu1g11580	MFS quinate transporter, putative	0.263342
Afu1g11590	quinate 5-dehydrogenase	0.872936
Afu1g11600	qutg protein	0.547689
Afu1g11610	3-dehydroquinate dehydratase, type II	0.199759
Afu1g11620	C6 transcription factor (QutA), putative	0.758873
Afu1g11630	repressor protein	1.29907
Afu1g11640	cytosolic Cu/Zn superoxide dismutase, putative	-0.188922
Afu1g11650	flavin-containing monooxygenase	0.247733
Afu1g11660	conserved hypothetical protein	0.100471
Afu1g11670	small nuclear ribonucleoprotein (LSM8), putative	-0.024118
Afu1g11680		-0.320638
Afu1g11690	conserved proline-rich protein	0.542678
Afu1g11700	hypothetical protein	0.931739
Afu1g11710	60S ribosomal protein L1	-0.668304
Afu1g11720	conserved hypothetical protein	-0.393331
Afu1g11730	ADP-ribosylation factor, putative	-0.0107663
Afu1g11740	hypothetical protein	0.563551
Afu1g11750		-0.00297647
Afu1g11760	hypothetical protein	-0.42886
Afu1g11770	SURF-4 protein	-0.806765
Afu1g11780	conserved hypothetical protein	0.545711
Afu1g11790	PUTATIVE NUCLEOSIDE HYDROLASE PROTEIN	0.269439
Afu1g11800	HLH transcription factor, putative	-0.396902
Afu1g11810	hypothetical protein	0.0800856
Afu1g11820	MFS transporter, putative	0.551946
Afu1g11830	MFS quinate transporter (QutD), putative	0.984973
Afu1g11840	hypothetical protein	0.384619
Afu1g11850	hypothetical protein	0.499073
Afu1g11860	mitochondrial import receptor subunit tom22	-0.511217
Afu1g11870	mitochondrial processing peptidase alpha subunit, putative	-0.249012
Afu1g11880	acetoacetyl-CoA synthase	0.295454
Afu1g11890	serine palmitoyltransferase 2, putative	-0.262407
Afu1g11900	PQ loop repeat protein	-0.418565
Afu1g11920	SH3 domain protein, putative	-0.0215089
Afu1g11930	protein kinase, putative	-0.317014
Afu1g11940	mitochondrial large ribosomal subunit protein L15, putative	-0.160216
Afu1g11950	mucin, putative	-0.557402
Afu1g11960	alternative NADH-dehydrogenase	0.909358
Afu1g11970	mitochondrial dynamin GTPase (Msp1), putative	-0.354494
Afu1g11980	glutamine amidotransferase, putative	0.997224
Afu1g11990	conserved hypothetical protein	0.354529
Afu1g12000	nuclear and cytoplasmic polyadenylated RNA-binding protein pub1	-0.821984
Afu1g12010	hypothetical protein	-0.472142
Afu1g12020	arrestin domain protein	-0.334123
Afu1g12030	hypothetical protein	-0.615803
Afu1g12040	chitin biosynthesis protein (Chs7), putative	-0.58584
Afu1g12050	acetyltransferase, GNAT family family	0.455058
Afu1g12060	acyl-CoA thioesterase	0.459795
Afu1g12070	glycine cleavage system H protein	-0.506299
Afu1g12080	RING finger ubiquitin ligase (Tul1), putative	-0.199979
Afu1g12090	cation efflux family protein family	-0.441492
Afu1g12100	hypothetical protein	-0.108668
Afu1g12110	NADH:ubiquinone oxidoreductase (NADH dehydrogenase),14 kDa	0.155464
Afu1g12120	arginine rich protein	-0.295695
Afu1g12130	possible translation initiation factor	-0.555885
Afu1g12140	conserved hypothetical protein	-0.260717
Afu1g12150	nucleoside diphosphatase Gda1	-0.337006
Afu1g12160	possible translation initiation factor	0.122549
Afu1g12170	translation elongation factor EF-Tu, putative	-0.326116
Afu1g12180	CaNAG6	-0.400103
Afu1g12190	conserved hypothetical protein	0.270163
Afu1g12200	conserved hypothetical protein	0.86922
Afu1g12210	NADH oxidase	0.48337
Afu1g12220	hypothetical protein	0.657823
Afu1g12230	ankyrin repeat protein	0.526079
Afu1g12240	MFS peptide transporter, putaitve	0.915959
Afu1g12250	mitochondrial hypoxia responsive domain protein	0.105356
Afu1g12260	IWS1 C-terminus family	0.793534
Afu1g12270	hypothetical protein	0.307173
Afu1g12280	nucleoporin, putative	1.22649
Afu1g12290	possible NADH-ubiquinone oxidoreductase	-0.407453
Afu1g12300	possible endozepine	0.384906
Afu1g12310	GABA permease GabA	0.610414
Afu1g12320	hypothetical protein	-0.608042
Afu1g12330	Jmj domain protein, putative	-0.580907
Afu1g12340	carnitine acetyl transferase	-0.691613
Afu1g12350	extracellular fruiting body protein, putative	-0.434068
Afu1g12360	hypothetical protein	1.37652
Afu1g12370	DUF255 domain protein	-0.667637
Afu1g12380	WD repeat protein	-0.209505
Afu1g12390	Protein required for G2/M phase checkpoint control	-0.562671
Afu1g12400	conserved hypothetical protein	1.14375
Afu1g12410	salicylate hydroxylase	0.394274
Afu1g12420	hypothetical protein	0.825364
Afu1g12440	isoflavone reductase family protein CipA, putative	0.26541
Afu1g12450	conserved hypothetical protein	0.63644
Afu1g12460	isoflavone reductase family protein	-0.0401243
Afu1g12470		0.0806098
Afu1g12480	RNA binding protein, putative	1.27806
Afu1g12490	sexual development activator VeA	-0.076718
Afu1g12500	hypothetical protein	0.904494
Afu1g12510	isoflavone reductase family protein	0.527614
Afu1g12520	DNA repair protein (Rad57), putative	0.108663
Afu1g12530	oleate delta-12 desaturase	-0.731437
Afu1g12540	TMEM1 family protein, putative	-0.112636
Afu1g12550	membrane-tethered transcription factor (SPT23), putative	-0.709846
Afu1g12560	endo-1,4-beta-glucanase, putative	0.760367
Afu1g12570	hepatocellular carcinoma-associated antigen 56; HCA56, putative	-0.377296
Afu1g12580	hypothetical protein	-0.0683978
Afu1g12590	RNA-binding La domain protein	-0.644697
Afu1g12600	chitin synthase D	0.199784
Afu1g12610	Hsp70 chaperone Hsp88	-0.233183
Afu1g12620	MFS toxin efflux pump (AflT), putative	-0.192038
Afu1g12630	mannosylphosphate transferase (Mnn4), putative	-0.756843
Afu1g12640	zinc metalloproteinase, putative	0.329765
Afu1g12650	3-ketoacyl-CoA ketothiolase (Kat1), putative	-0.711855
Afu1g12660	hypothetical protein	-0.411325
Afu1g12670	conserved hypothetical protein	-0.33138
Afu1g12680	Rho GTPase activator (Rga1), putative	-0.584729
Afu1g12690	ABC multidrug transporter Mdr4	-0.0506181
Afu1g12710	hypothetical protein	0.621403
Afu1g12720	PBSP domain protein	0.325192
Afu1g12730	mitochondrial large ribosomal subunit protein L3, putative	0.646644
Afu1g12740	hypothetical protein	-0.268497
Afu1g12750	PfkB family carbohydrate kinase (Mak32), putative	0.543683
Afu1g12760	adenylyl cyclase-associated protein (cap)	-0.16081
Afu1g12770	conserved hypothetical protein	-0.911993
Afu1g12780	hypothetical protein	-0.408191
Afu1g12790	hypothetical protein	-0.326123
Afu1g12800	isocitrate dehydrogenase, NAD-dependent	-0.768713
Afu1g12810	hypothetical protein	0.620047
Afu1g12820	gamma-tubulin complex component GCP6, putative	0.559839
Afu1g12830	nitrate reductase NiaD	0.927384
Afu1g12840	nitrite reductase	0.700117
Afu1g12850	nitrate transporter (nitrate permease)	0.423356
Afu1g12860	DUF718 domain protein	0.590022
Afu1g12870	conserved hypothetical protein	-0.1602
Afu1g12880	epoxide hydrolase, putative	0.3925
Afu1g12890	60s ribosomal protein l1	-0.402451
Afu1g12900	Leucine Rich Repeat domain protein	-0.45714
Afu1g12910	ABC fatty acid transporter, putative	0.0104491
Afu1g12920	glycogen phosphorylase 1; possible glycogen phosphorylase	-0.721958
Afu1g12930	G protein complex alpha subunit GpaB	-0.620495
Afu1g12940	MAP kinase (Osm1), putative	-0.586543
Afu1g12950	mKIAA0241 protein	-0.467554
Afu1g12960	SCF ubiquitin ligase complex subunit CulA, putative	-0.828583
Afu1g12970	conserved hypothetical protein	0.893077
Afu1g12980	conserved hypothetical protein	0.0797783
Afu1g12990	membrane protein, putative	-0.101185
Afu1g13000	conserved hypothetical protein	0.503816
Afu1g13010	SNF2 family helicase/ATPase PasG, putative	-0.388307
Afu1g13020	SAGA	0.190003
Afu1g13030	conserved hypothetical protein	0.700447
Afu1g13040	possible dual specificity protein phosphatase 3	-0.0378153
Afu1g13050	C2H2 transcription factor, putative	-0.419578
Afu1g13060	regulator of nonsense transcripts, putative	-0.351336
Afu1g13070	U3 small nucleolar ribonucleoprotein protein IMP4, putative	-0.724975
Afu1g13080	BRCT domain protein	0.726295
Afu1g13090	anthranilate synthase multifunctional protein	-0.659769
Afu1g13100	nucleoporin (Nup184), putative	-0.961198
Afu1g13110	4-coumarate--coa ligase 1	-0.22473
Afu1g13120	hypothetical protein	-0.46983
Afu1g13130	hypothetical protein	-0.347719
Afu1g13140	G protein complex alpha subunit GpaA	-0.59469
Afu1g13150	Smr domain protein	-0.481848
Afu1g13160	geranylgeranyl diphosphate synthase	-0.629204
Afu1g13170	cell division control protein 14	0.121524
Afu1g13180	mitochondrial outer membrane protein (Sam35), putative	0.643561
Afu1g13190	GRISEA protein, putative	-0.439409
Afu1g13200	conserved hypothetical protein	-0.34164
Afu1g13210	uracil permease	0.167865
Afu1g13220	cytochrome P450 pisatin demethylase, putative	-0.337378
Afu1g13230	conserved hypothetical protein	0.317224
Afu1g13240	adenosine deaminase, putative	0.52772
Afu1g13250	1-phosphatidylinositol-4,5-bisphosphate phosphodiesterase 1, putative	-0.836471
Afu1g13260	coatomer epsilon subunit	-0.316514
Afu1g13270	6-hexanolactone hydrolase, putative	0.11022
Afu1g13280	mannose-6-phosphate isomerase, class I	-0.399296
Afu1g13290	conserved hypothetical protein	-0.517186
Afu1g13300	GTP cyclohydrolase ii	0.115652
Afu1g13310	hypothetical protein	-0.315347
Afu1g13320	conserved hypothetical protein	0.835672
Afu1g13330	Arp2/3 complex subunit (Arp2), putative	-0.651906
Afu1g13340	DUF6 domain protein, putative	-0.822371
Afu1g13350	transporter, putative	-0.650287
Afu1g13360	C4-dicarboxylate transporter/malic acid transport protein, putative	0.0837568
Afu1g13370	aldo-keto reductase (AKR7), putative	-0.167333
Afu1g13380	hydantoin racemase (Dcg1), putative	-0.149956
Afu1g13390	gamma tubulin MipA, putative	1.37694
Afu1g13400	conserved hypothetical protein	-0.874945
Afu1g13410	hypothetical protein	0.984449
Afu1g13420	phosphotyrosyl phosphatase activator	-0.522551
Afu1g13430	hypothetical protein	0.547501
Afu1g13440	amine oxidase	1.07011
Afu1g13450	vegetative cell wall protein gp1	-0.1303
Afu1g13460	conserved hypothetical protein	1.18003
Afu1g13470	prohibitin, putative	-0.576621
Afu1g13480	ubiquinol-cytochrome C reductase complex subunit UcrQ, putative	-0.788518
Afu1g13490	spermidine synthase	-0.812528
Afu1g13500	transketolase TktA	-0.563627
Afu1g13510	C6 transcription factor (FacB), putative	-0.85319
Afu1g13520	SET domain protein	0.125722
Afu1g13530	hypothetical protein	-0.0640363
Afu1g13540	GTP-binding protein	-0.122446
Afu1g13550	hypothetical protein	-0.555878
Afu1g13560	hypothetical protein	-0.0413988
Afu1g13570	small nuclear ribonucleoprotein complex protein (Nhp2), putative	-0.354587
Afu1g13580	conserved hypothetical protein	0.324773
Afu1g13590	conserved hypothetical protein	0.173433
Afu1g13600	cell division protein kinase (Ctk1), putative	0.826382
Afu1g13610	SH3 domain protein	0.0936758
Afu1g13620	oligopeptide transporter, OPT family, putative	-0.0822128
Afu1g13630	glycerate dehydrogenase	0.667955
Afu1g13640	hypothetical protein	1.2948
Afu1g13650	hypothetical protein	0.716159
Afu1g13660	phenol 2-monooxygenase, putative	-0.676762
Afu1g13670	conserved hypothetical protein	-0.817095
Afu1g13680	conserved hypothetical protein	-0.221302
Afu1g13690	WD repeat protein	-0.912005
Afu1g13700	conserved hypothetical protein	-0.328603
Afu1g13710	isoleucyl-tRNA synthetase ,cytoplasmic	-0.229317
Afu1g13720	intracellular protein transport protein (UsoA), putative	-0.164978
Afu1g13730	5'->3' exoribonculease Dhp1	-0.109516
Afu1g13740	pentafunctional polypeptide (AroM), putative	0.00801453
Afu1g13750	C2H2 transcription factor (Rpn4), putative	-0.218537
Afu1g13760	cell wall anchored protein, putative	-0.102568
Afu1g13770	possible transposase	0.573713
Afu1g13780	histone H4	-0.559395
Afu1g13790	histone H3	-0.322441
Afu1g13800	mfs-multidrug-resistance transporter	0.154133
Afu1g13810	hypothetical protein	1.30429
Afu1g13820	hypothetical protein	0.71318
Afu1g13830	hypothetical protein	0.518413
Afu1g13840	integral membrane protein, Mpv17/PMP22 family, putative	0.369815
Afu1g13850	conserved hypothetical protein	0.257888
Afu1g13860	conserved hypothetical protein	-0.11216
Afu1g13870	alpha-1,2-mannosyltransferase (Alg9), putative	0.689583
Afu1g13880	NAF1 domain family	-0.0856658
Afu1g13890	U4/U6 small nuclear ribonucleoprotein, putative	-0.495693
Afu1g13900	DNA-directed RNA polymerase I subunit (Rpa190), putative	-0.360248
Afu1g13910	TFIIH complex helicase (RAD3), putative	-0.844951
Afu1g13920	RING zinc finger protein, putative	0.0651849
Afu1g13930	Leucine carboxyl methyltransferase superfamily	0.0788606
Afu1g13940	SUN domain protein (Adg3), putative	0.319116
Afu1g13950	short-chain oxidoreductase, putative	0.378092
Afu1g13960	DUF292 domian protein	0.429423
Afu1g13970	MFS transporter, putative	-0.748123
Afu1g13980	conserved hypothetical protein	-0.660428
Afu1g13990	conserved hypothetical protein	-0.429728
Afu1g14000	hypothetical protein	1.41422
Afu1g14010	AP-2 adaptor complex subunit sigma, putative	-0.187569
Afu1g14020	diphthine synthase	-0.729072
Afu1g14030	Spt3	-0.134581
Afu1g14040	blue light-inducible protein Bli-3	0.393261
Afu1g14050	F-box domain protein	-0.33403
Afu1g14060	C2H2 finger domain protein, putative	-0.0190194
Afu1g14070	chromosome segregation protein BIR1, putative	-0.822446
Afu1g14080	hypothetical protein	-0.858687
Afu1g14090	histidinol-phosphate aminotransferase	0.0564341
Afu1g14100	conserved hypothetical protein	-0.652323
Afu1g14110	RNA polymerase subunit	-0.0245293
Afu1g14120	nuclear segregation protein (Bfr1), putative	-0.58731
Afu1g14130	hypothetical protein	0.293554
Afu1g14140	DUF409 domain protein	0.802595
Afu1g14150	hypothetical protein	0.676372
Afu1g14160	hypothetical protein	0.241442
Afu1g14170	beta-galactosidase, putative	0.56888
Afu1g14180	methyltransferase (Ncl1), putative	-0.198122
Afu1g14190	DUF614 domain protein	0.872806
Afu1g14200	mitochondrial processing peptidase beta subunit, putative	-0.589674
Afu1g14210	putative nucleoside-diphosphate-sugar epimerase	0.513866
Afu1g14220	fibrillarin	-1.60978
Afu1g14230	conserved fungal protein	-0.0824974
Afu1g14240	conserved hypothetical protein	0.107778
Afu1g14250	potassium channel, putative	0.374434
Afu1g14260	related to TGF beta receptor associated protein 1	0.186494
Afu1g14270	catechol dioxygenase, putative	0.453812
Afu1g14280	C6 finger domain protein, putative	-0.147121
Afu1g14290	small nuclear ribonucleoprotein (LSM7), putative	-0.387946
Afu1g14300	Fasciclin domain family	-0.7461
Afu1g14310	poly(A)-binding protein-dependent poly(A) ribonuclease, putative	-0.293495
Afu1g14320	UBX domain protein	0.0753526
Afu1g14330	ABC transporter, putative	-0.395441
Afu1g14340	metalloreductase, putative	-0.588269
Afu1g14350	2-deoxy-D-gluconate 3-dehydrogenase, putative	0.24042
Afu1g14360	C6 transcription factor, putative	0.410775
Afu1g14370	hypothetical protein	0.373987
Afu1g14380	3-ketoacyl-acyl carrier protein reductase	-0.227952
Afu1g14390	zinc binding dehydrogenase family protein	0.160606
Afu1g14400	glyoxylate reductase	0.785222
Afu1g14410	60s ribosomal protein yl17-b	-0.401671
Afu1g14420	hypothetical protein	-0.555269
Afu1g14430	chitin binding protein, putative	-0.074227
Afu1g14440	cation diffusion facilitator 1	-0.545508
Afu1g14450	exo-beta-1,3-glucanase Exg0	-0.571573
Afu1g14460	fungal specific transcription factor, putative	-0.615459
Afu1g14470		0.634542
Afu1g14480	hypothetical protein	0.894658
Afu1g14490	aminotransferase, putative	-0.272162
Afu1g14500	conserved hypothetical protein	-0.236229
Afu1g14510	ankyrin repeat protein	0.200364
Afu1g14520	pyridine nucleotide-disulphide oxidoreductase, putative	0.525927
Afu1g14530	general amidase-B	0.780385
Afu1g14540	oxidoreductase, short-chain dehydrogenase/reductase family	0.0931475
Afu1g14550	Mn superoxide dismutase MnSOD	0.594964
Afu1g14560	alpha-mannosidase	-1.02682
Afu1g14570	histidine-3 protein	0.0903689
Afu1g14580	Utp11 protein superfamily	0.0198508
Afu1g14590	hypothetical protein	0.199427
Afu1g14600	Transcription initiation factor IID, 31kD subunit family	0.248009
Afu1g14610	smp2 protein	-0.511286
Afu1g14620	Fibronectin type III domain protein	-0.463037
Afu1g14630	tRNAHis guanylyltransferase, putative	0.136875
Afu1g14640	hypothetical protein	-0.293312
Afu1g14650	WD repeat protein	0.488815
Afu1g14660	regulator of secondary metabolism LaeA	-0.581758
Afu1g14670	WD repeat protein	0.886225
Afu1g14680	DNA-dependent RNA polymerase II largest subunit, putative	0.0658015
Afu1g14690	SEL1L	0.988161
Afu1g14700	allantoate transporter, putative	0.938137
Afu1g14710	beta-glucosidase 1	-0.702254
Afu1g14720	Kelch motif domain protein	-0.222424
Afu1g14730	cell division cycle protein 20 (CDC20), putative	-0.323534
Afu1g14740	TFIIA alpha/beta	-0.070484
Afu1g14750	C2H2 transcription factor (Sfp1), putative	-0.304121
Afu1g14760	possible transposase	-0.399245
Afu1g14770	tRNA dihydrouridine synthase, putative	0.311848
Afu1g14780	BAP31 domain protein, putative	-0.56773
Afu1g14790	mitochondrial inheritance component mdm12	-0.407868
Afu1g14800	hypothetical protein	-0.0535157
Afu1g14810	serine/threonine protein kinase (Kin4), putative	-0.339599
Afu1g14820	hypothetical protein	0.0659169
Afu1g14830	hypothetical protein	-0.711003
Afu1g14840	Ser/Thr protein phosphatase superfamily	0.260767
Afu1g14850	acyl-CoA dehydrogenase, putative	-1.37408
Afu1g14860	bZIP transcription factor, putative	0.172934
Afu1g14870	GPI anchor biosynthesis protein (Gwt1), putative	0.427986
Afu1g14880	pyrazinamidase/nicotinamidase [imported]	0.766289
Afu1g14890	cpdP protein, putative	-0.284375
Afu1g14900	hypothetical protein	0.745826
Afu1g14910	YKL529	0.574636
Afu1g14920	peptidase D, putative	0.616626
Afu1g14930	hypothetical protein	-0.738837
Afu1g14940	protein translocation complex componenet (Npl1), putative	-0.727191
Afu1g14950	sugar 1,4-lactone oxidase, putative	0.122619
Afu1g14960	gelsolin repeat protein, putative	-0.621853
Afu1g14970	ADP-ribosylation factor family protein	0.71182
Afu1g14980	hypothetical protein	0.694388
Afu1g14990	ATP-dependent RNA helicase (Drs1), putative	-0.166347
Afu1g15000	2-isopropylmalate synthase	-0.897582
Afu1g15010	AMP binding domain protein, putative	-0.47522
Afu1g15020	40S ribosomal protein S5	-0.761322
Afu1g15030	SDA1 domain protein	-0.258239
Afu1g15040	hypothetical protein	0.570588
Afu1g15050	Hsp70 chaperone (Orp150), putative	0.233196
Afu1g15060	hypothetical protein	0.670105
Afu1g15070	conserved hypothetical protein	-0.0734103
Afu1g15080	hypothetical protein	-0.328595
Afu1g15090	hypothetical protein	-0.4689
Afu1g15100	EBP domain protein, putative	0.804259
Afu1g15110	conserved hypothetical protein	-0.502782
Afu1g15120	dsDNA-dependent ATPase (Rad54b), putative	0.817217
Afu1g15130	GPI anchored transmidase, putative	-0.376873
Afu1g15140	mitochondrial phosphate carrier protein (Mir1), putative	-0.498489
Afu1g15150	alpha-amylase (amyE)	0.420418
Afu1g15160	hypothetical protein	-0.670185
Afu1g15170	acyl-CoA thioesterase II	0.219907
Afu1g15180	conserved hypothetical protein	-0.336962
Afu1g15190	hypothetical protein	1.1566
Afu1g15200	Hsp70 family protein	-0.321322
Afu1g15210	conserved hypothetical protein	0.694326
Afu1g15220	conserved hypothetical protein	0.0771701
Afu1g15230	C6 transcription factor, putative	0.215906
Afu1g15240	prefoldin subunit 4, putative	-0.154579
Afu1g15250	autophagy protein Atg27, putative	-0.774165
Afu1g15260	hypothetical protein	0.430147
Afu1g15270	ATP-dependent Clp protease, putative	-0.245422
Afu1g15280	polysaccharide deacetylase family protein	0.461069
Afu1g15290	hypothetical protein	0.138532
Afu1g15300	choline transport protein, putative	0.471966
Afu1g15310	sna41 protein	-0.0406824
Afu1g15320		0.32209
Afu1g15330	T10O22.24	0.265262
Afu1g15340	polymerase	-0.287487
Afu1g15350	homoserine acetyltransferase family protein	-0.552337
Afu1g15360	conserved hypothetical protein	0.721362
Afu1g15370	C6 transcription factor, putative	-0.842938
Afu1g15380	hypothetical protein	0.298534
Afu1g15390	DUF1014 domain protein	-0.531712
Afu1g15400	peroxisome biogenesis factor, putative	-0.118228
Afu1g15410	CUE domain protein, putative	0.33513
Afu1g15420	hypothetical protein	0.395975
Afu1g15430	lipase/esterase, putative	-0.159366
Afu1g15440	alpha-1,3-glucan synthase, putative	-0.563212
Afu1g15450	adenylosuccinate synthetase	-0.501214
Afu1g15460	DnaJ domain protein	-0.430025
Afu1g15470	C6 transcription factor (UaY), putative	-0.816398
Afu1g15490	MFS multidrug transporter, putative	-0.0602319
Afu1g15500	GTP-binding protein Obg	0.273156
Afu1g15510	JmjC domain protein, putative	0.582752
Afu1g15520	urea amidolyase, putative	-0.330672
Afu1g15530	lactam utilization protein LamB, putative	-0.560497
Afu1g15540	hypothetical protein	0.250542
Afu1g15550	homeobox and C2H2 transcription factor, putative	-0.577718
Afu1g15560	hypothetical protein	-0.506257
Afu1g15570	ubiquitin-conjugating enzyme, putative	-0.36716
Afu1g15580	ASMTL	0.62358
Afu1g15590	succinate dehydrogenase membrane anchor subunit, putative	-0.292104
Afu1g15600		0.0723283
Afu1g15610	oxidoreductase, zinc-binding dehydrogenase family, putative	0.019394
Afu1g15620	DEAD box RNA helicase HelA, putative	-0.38389
Afu1g15630	hypothetical protein	-0.401255
Afu1g15640	hypothetical protein	0.0938209
Afu1g15650	hypothetical protein	0.439692
Afu1g15660	hypothetical protein	0.632079
Afu1g15670	laccase	0.399816
Afu1g15680	C6 finger domain protein, putative	-0.00171549
Afu1g15690	conserved hypothetical protein	0.806467
Afu1g15700	hypothetical protein	0.775898
Afu1g15710	cyclosome/APC complex component Cut20/Apc4, putative	-0.0345268
Afu1g15720	importin beta-1 subunit	-0.850133
Afu1g15730	ribosomal protein S8	-0.858002
Afu1g15740	gene CaOR110 Splice Variant	1.08977
Afu1g15750	conserved fungal protein	0.209013
Afu1g15760	phosphatidylserine decarboxylase, putative	-0.189185
Afu1g15770	anaphase promoting complex subunit 10 (APC10), putative	-0.0292248
Afu1g15780	3-isopropylmalate dehydrogenase	0.749245
Afu1g15790	ecylglycaid-PDC	-0.62068
Afu1g15800	protein phosphatase 2C, putative	0.0363201
Afu1g15810	RNA splicing factor (Pad-1), putative	-0.354979
Afu1g15820	fatty acid hydroxylase, putative	-0.363092
Afu1g15830	hypothetical protein	-0.339488
Afu1g15840	hypothetical protein	0.491952
Afu1g15850	C6 transcription factor, putative	0.598934
Afu1g15860	Coatomer subunit delta, putative	-0.0300246
Afu1g15870	DNA topoisomerase IV subunit A, putative	-0.594784
Afu1g15880	DUF803 domain membrane protein	-0.413992
Afu1g15890	SacI domain protein	-0.593636
Afu1g15900	importin beta-2 subunit, putative	-1.36495
Afu1g15910	C6 transcription factor, putative	-0.224115
Afu1g15920	26S proteasome-associated ubiquitin C-terminal hydrolase, putative	0.688745
Afu1g15930	choline kinase, putative	-0.519569
Afu1g15940	Auxin Efflux Carrier superfamily	-0.78129
Afu1g15950	MAP kinase kinase (Pbs2), putative	-0.825319
Afu1g15960	glutathione reductase	-0.509993
Afu1g15970	aldo-keto reductase (AKR13), putative	0.923053
Afu1g15980	hypothetical protein	1.01001
Afu1g15990	hypothetical protein	0.71874
Afu1g16000	serine/threonine protein kinase, putative	-0.618456
Afu1g16010	hypothetical protein	0.568996
Afu1g16020	hypothetical protein	-0.468328
Afu1g16030	conserved hypothetical protein	-0.556246
Afu1g16040	ferric-chelate reductase family protein	0.786935
Afu1g16050	conserved serine-proline rich protein	-0.214204
Afu1g16060	conserved hypothetical protein	-0.571683
Afu1g16070	conserved hypothetical protein	-0.312913
Afu1g16080	hypothetical protein	0.297165
Afu1g16090	arsenate reductase (ArsC), putative	0.524399
Afu1g16100	arsenite efflux transporter (ArsB), putative	1.12247
Afu1g16110	arsenic methyltransferase Cyt19, putative	-0.350688
Afu1g16120	arsenic resistance protein ArsH, putative	0.136649
Afu1g16130	copper-transporting ATPase, putative	-0.595945
Afu1g16140	hypothetical protein	0.36307
Afu1g16150	thioredoxin domain protein	0.652875
Afu1g16160	C6 transcription factor, putative	-0.230027
Afu1g16170	hypothetical protein	-0.237556
Afu1g16180		0.0814942
Afu1g16190	cell wall glucanase Crf1	-0.622821
Afu1g16200	hypothetical protein	0.0215241
Afu1g16210	threonyl-tRNA synthetase	0.571327
Afu1g16220	C6 transcription factor, putative	0.416172
Afu1g16230	MFS quinate transporter, putative	-0.130199
Afu1g16240	TIM barrel metal-dependent hydrolase, putative	0.388206
Afu1g16250	alpha-glucosidase B	-0.590687
Afu1g16260	hypothetical protein	0.723789
Afu1g16270	xylitol dehydrogenase XdhB, putative	0.614013
Afu1g16280	mitochondrial F1F0-ATP synthase g subunit, putative	-0.042232
Afu1g16290	ATP dependent RNA helicase (Rok1), putative	0.0975087
Afu1g16300	hypothetical protein	-0.219649
Afu1g16310	uv-induced protein uvi22	0.623767
Afu1g16320	vacuolar protein sorting-associated protein Vps28, putative	0.272619
Afu1g16330	ribosome assembly protein Noc2, putative	0.0255236
Afu1g16340	potassium transporter, putative	0.00141196
Afu1g16350	hypothetical protein	0.522805
Afu1g16360	hypothetical protein	0.74073
Afu1g16370	molybdenum cofactor biosynthesis protein (MoaC), putative	0.55942
Afu1g16380	molybdopterin cofactor biosynthetic protein	-0.21113
Afu1g16390	MFS hexose transporter, putative	0.458678
Afu1g16400	beta-glucosidase 1	1.30912
Afu1g16410	C6 transcription factor, putative	0.0555801
Afu1g16420	GPI anchored protein, putative	1.12104
Afu1g16430	hypothetical protein	0.65268
Afu1g16440	ABC ATPase, putative	0.388911
Afu1g16450	hypothetical protein	0.27425
Afu1g16460	bZIP transcription factor (LziP), putative	-0.492683
Afu1g16470	metallo-beta-lactamase domain protein, putative	0.508689
Afu1g16480	acid phosphatase, putative	0.311999
Afu1g16490	short chain dehydrogenase/reductase, putative	-0.0348951
Afu1g16500	small monomeric GTPase (Gtr2), putative	-0.303019
Afu1g16510	heme/steroid binding domain protein, putative	0.162292
Afu1g16520	hypothetical protein	-0.493125
Afu1g16530		-0.601689
Afu1g16540	WD40 domain protein	0.0122561
Afu1g16550	dihydrouridine synthase family protein, putative	-0.0520188
Afu1g16560	MIF domain protein	1.02286
Afu1g16570	G4P04 protein	-0.590064
Afu1g16580	conserved hypothetical protein	0.00597291
Afu1g16590	C2H2 transcription factor (BrlA), putative	-0.213275
Afu1g16600	ribonuclease T2, putative	1.31382
Afu1g16610	Swr1p complex component (Swc5), putative	-0.501169
Afu1g16620	C6 transcription factor, putative	0.845471
Afu1g16630	short chain dehydrogenase family protein	0.826042
Afu1g16640	hypothetical protein	0.0703632
Afu1g16650	conserved hypothetical protein	-0.350986
Afu1g16660	related to eukaryotic translation initiation factor EIF-2B subunit 3	-0.242622
Afu1g16670	hypothetical protein	0.778597
Afu1g16680	hypothetical protein	-0.612305
Afu1g16690	MFS transporter, putative	0.779025
Afu1g16700	beta galactosidase, putative	0.127856
Afu1g16710	fatty acid elongase (Gig30), putative	-0.918871
Afu1g16720	hypothetical protein	-0.41266
Afu1g16730	TruD domain protein	0.498997
Afu1g16740	hypothetical protein	0.963479
Afu1g16750	mitochondrial cation transporter, putative	-0.0636067
Afu1g16760	acetyltransferase, GNAT family family	0.395775
Afu1g16770	amidase	-0.297295
Afu1g16780	protein kinase (Lkh1), putative	-0.453141
Afu1g16790	related to tpa inducible protein, putative	-0.226326
Afu1g16800	cleavage and polyadenylation specifity factor, 73 kDa subunit, putative	-0.0298973
Afu1g16810	aminotransferase, class III	-0.424922
Afu1g16820	signal recognition particle 19 kDa protein homolog	-0.298244
Afu1g16830	C6 transcription factor, putative	0.0179918
Afu1g16840	TCTP domain protein	-0.326745
Afu1g16850	sur2 protein	-0.190415
Afu1g16860	hypothetical protein	-0.0641353
Afu1g16870	hypothetical protein	-0.341909
Afu1g16880	ABC multidrug transporter, putative	0.869545
Afu1g16890	transesterase (LovD), putative	0.609241
Afu1g16900	hypothetical protein	0.657655
Afu1g16910	MFS multidrug transporter, putative	0.630053
Afu1g16920	beta-xylosidase A	-0.184776
Afu1g16930	phosphatidylserine decarboxylase, putative	1.19895
Afu1g16940	DEAD/DEAH box helicase, putative	-0.811656
Afu1g16950	phosphatidylinositol:UDP-GlcNAc transferase subunit PIG-A	-0.0914217
Afu1g16960	hypothetical protein	0.425327
Afu1g16970	ADP-ribosylation factor family protein	-0.232505
Afu1g16980	conserved hypothetical protein	0.688732
Afu1g16990	mRNA splicing factor (Prp18), putative	-0.658893
Afu1g17000	sin3-associated polypeptide, 18kD	0.0572572
Afu1g17010	glutathione S-transferase	0.423661
Afu1g17020	UDP-glucose dehydrogenase	-0.0661105
Afu1g17030	glycosyl transferase, putative	0.240584
Afu1g17040	D-lactate dehydrogenase	-0.203068
Afu1g17050	hypothetical protein	1.09039
Afu1g17060	HLH DNA binding domain protein, putative	0.3606
Afu1g17070	FYVE domain protein, putative	-1.01991
Afu1g17080	acetyltransferase, GNAT family, putative	0.239768
Afu1g17090	NOL1/NOP2/sun domain protein, putative	0.0691815
Afu1g17100	conserved hypothetical protein	0.16412
Afu1g17110	long chain fatty alcohol oxidase, putative	-0.143543
Afu1g17120	elongation factor-1 gamma	0.752137
Afu1g17130	F-box domain protein	0.0342872
Afu1g17140	voltage-gated K+ channel beta subunit (KCNAB), putative	-0.124509
Afu1g17150	C6 transcription factor, putative	-0.154873
Afu1g17160	transporter, putative	0.874785
Afu1g17170	alpha-ketoglutarate-dependent taurine dioxygenase	0.566984
Afu1g17180	pyridine nucleotide-disulphide oxidoreductase, putative	-0.592004
Afu1g17190	long-chain-fatty-acid-CoA ligase, putative	0.761882
Afu1g17200	nonribosomal peptide synthase, putative	-0.382499
Afu1g17210	hypothetical protein	0.662476
Afu1g17220	extracellular polygalacturonase, putative	0.625577
Afu1g17230	conserved hypothetical protein	0.53244
Afu1g17240	C6 transcription factor, putative	0.366619
Afu1g17250	conidial hydrophobin RodB	0.0828846
Afu1g17260	hypothetical protein	0.87781
Afu1g17270	ferric-chelate reductase (Fre2), putative	0.746133
Afu1g17280	hypothetical protein	0.29593
Afu1g17290	conserved hypothetical protein	0.358659
Afu1g17300	hypothetical protein	1.03906
Afu1g17310	MFS lactose permease, putative	-0.838647
Afu1g17320	endo-arabinanase, putative	1.21725
Afu1g17330		0.996119
Afu1g17340	beta,beta-carotene 9',10'-dioxygenase, putative	1.01855
Afu1g17350	CP2 transcription factor, putative	-0.88501
Afu1g17360	bZIP transcription factor (BACH2), putative	-0.97502
Afu1g17370	chaperone/heat shock protein Hsp9, putative	-0.79422
Afu1g17380	3-oxoacyl-(acyl-carrier-protein) reductase, putative	0.266988
Afu1g17390	hypothetical protein	0.717298
Afu1g17400	hypothetical protein	-0.350477
Afu1g17410	beta-glucosidase, putative	0.487368
Afu1g17420	hypothetical protein	0.445793
Afu1g17430	tyrosinase	0.510222
Afu1g17440	ABC drug exporter AbcA	0.616231
Afu1g17450		1.28004
Afu1g17460	C6 transcription factor, putative	0.663137
Afu1g17470	high affinity nitrate transporter NrtB	0.846625
Afu1g17480	conserved hypothetical protein	0.346153
Afu1g17490	glucokinase regulator family protein, putative	0.186762
Afu1g17500	trichodiene synthase (Tri5), putative	-0.467378
Afu1g17510	lipase/esterase, putative	0.722891
Afu1g17520	D-lactate dehydrogenase (cytochrome), putative	-0.31269
Afu1g17530	MFS transporter, putative	0.582293
Afu1g17540	hypothetical protein	0.390186
Afu1g17550	HET domain protein	0.485289
Afu1g17560	GPI anchored protein, putative	1.42599
Afu1g17570	urea active transporter, putative	0.121551
Afu1g17580	xenobiotic compound monooxygenase, DszA family	0.999908
Afu1g17590	phosphoesterase superfamily protein	1.07164
Afu1g17600	hypothetical protein	0.663939
Afu1g17610	hypothetical protein	0.345351
Afu1g17630	FAD/FMN-containing protein	0.935167
Afu1g17640	melanin biosynthesis transcription factor RegA	0.0414162
Afu1g17650	short chain dehydrogenase, putative	0.520983
Afu1g17660	histidinol dehydrogenase, putative	1.05707
Afu1g17670	salicylate hydroxylase, putative	1.1792
Afu1g17680	MFS transporter, putative	-0.503083
Afu1g17690	FAD binding oxidoreductase, putative	-0.291661
Afu1g17700	short chain dehydrogenase, putative	0.757582
Afu1g17710	C6 transcription factor, putative	0.600785
Afu1g17730	zinc binding enoyl reductase, putative	0.993198
Afu1g17740	polyketide synthase, putative	1.01788
Afu1g17750	nicotinamide N-methyltransferase, putative	0.10247
Afu2g00100	hypothetical protein	1.02556
Afu2g00110	MFS transporter, putative	1.17192
Afu2g00120	carboxyvinyl-carboxyphosphonate phosphorylmutase	0.723887
Afu2g00130	solid-state culture specific protein, putative	0.371216
Afu2g00140	FAD monooxygenase, putative	0.618886
Afu2g00150	catecholamine-O-methyltransferase, putative	0.194689
Afu2g00160	hypothetical protein	0.563401
Afu2g00170	glutathione-dependent formaldehyde dehydrogenase	1.17997
Afu2g00180	neutral amino acid permease	0.150935
Afu2g00200	catalase, putative	0.351895
Afu2g00210	hypothetical protein	-0.141321
Afu2g00220	aminopeptidase, putative	-0.578797
Afu2g00230	NADH oxidoreductase Amid, putative	-0.0295028
Afu2g00240	hypothetical protein	-0.131764
Afu2g00250	conserved hypothetical protein	-0.727484
Afu2g00260	phenylacetaldoxime dehydratase family protein, putative	0.402776
Afu2g00270	hypothetical protein	0.538869
Afu2g00280	hypothetical protein	0.00142267
Afu2g00290	hypothetical protein	0.582409
Afu2g00300	hypothetical protein	-0.0201303
Afu2g00310	amino acid transporter, putative	-0.670601
Afu2g00320	sterol delta 5,6-desaturase, putative	0.705962
Afu2g00330	beta-alanine synthase, putative	-0.184972
Afu2g00340	diaminopropionate ammonia-lyase, putative	-1.08453
Afu2g00350	acetylornithine deacetylase (ArgE), putative	0.125048
Afu2g00360	homeobox and C2H2 transcription factor, putative	-0.402585
Afu2g00370	conserved hypothetical protein	-0.363416
Afu2g00380	GNAT family acetyltransferase, putative	0.414515
Afu2g00400	extracellular cysteine-rich protein	0.793514
Afu2g00410	amidase family protein	-0.101186
Afu2g00420	RTA1 domain protein	0.412654
Afu2g00430	exo-beta-1,3-glucanase, putative	0.209943
Afu2g00440	hypothetical protein	0.544535
Afu2g00450	hexokinase, putative	-0.902141
Afu2g00460	short-chain dehydrogenase/reductase family protein, putative	-0.409113
Afu2g00470	C6 transcription factor, putative	-0.379212
Afu2g00480	aryl-alcohol dehydrogenase (AAD), putative	-0.531081
Afu2g00490	glycosyl hydrolase, family 31	1.53945
Afu2g00500	conserved hypothetical protein	-0.0388234
Afu2g00510	cellulose-binding GDSL lipase/acylhydrolase, putative	0.897277
Afu2g00520	hypothetical protein	0.26599
Afu2g00530	DUF1275 domain protein	-0.223821
Afu2g00540	carboxyphosphonoenolpyruvate phosphonomutase, putative	0.864862
Afu2g00550	conserved hypothetical protein	0.667903
Afu2g00570	GNAT family acetyltransferase, putative	0.0526327
Afu2g00580	hypothetical protein	-0.177307
Afu2g00590	glutathione-S-transferase, putative	0.647875
Afu2g00600	conserved hypothetical protein	0.721651
Afu2g00620	hypothetical protein	0.819998
Afu2g00630	GDSL lipase/acylhydrolase family protein	-0.115402
Afu2g00640	beta-N-hexosaminidase, putative	0.00570661
Afu2g00650	arabinosidase	0.212867
Afu2g00660	sensor histidine kinase/response regulator, putative	-0.598089
Afu2g00670	protein kinase, putative	0.489592
Afu2g00680	glycosyl hydrolase, putative	-1.02373
Afu2g00690	glucan 1,4-alpha-glucosidase, putative	-0.120442
Afu2g00700	hypothetical protein	1.34397
Afu2g00710	alpha-amylase, putative	0.526042
Afu2g00720	aldehyde dehydrogenase, putative	-0.0515657
Afu2g00730	FAD binding domain protein	0.932027
Afu2g00740	conserved hypothetical protein	-0.144323
Afu2g00750	oxidoreductase, 2OG-Fe(II) oxygenase family, putative	-0.221428
Afu2g00760	pectate lyase A	-0.383268
Afu2g00770	salicylate hydroxylase	-0.269464
Afu2g00780	MFS multidrug transporter, putative	-1.06994
Afu2g00790	hypothetical protein	-0.904711
Afu2g00800	pectate lyase, putative	-0.385192
Afu2g00810	purine nucleoside permease, putative	0.0244306
Afu2g00820	extracellular GDSL-like lipase/acylhydrolase, putative	-0.115495
Afu2g00830	short chain dehydrogenase/reductase	0.618589
Afu2g00840	MFS transporter, putative	0.711082
Afu2g00850	conserved hypothetical protein	1.10613
Afu2g00870	hypothetical protein	-0.017844
Afu2g00880	conserved hypothetical protein	0.93284
Afu2g00890	hypothetical protein	-0.0372763
Afu2g00900	integral membrane protein, putative	1.06953
Afu2g00910	Pfs, NB-ARC and TPR domain protein	-0.233791
Afu2g00920	cellulose binding glycosyl hydrolase, putative	-0.208227
Afu2g00930	Possible beta-xylosidase, family 43 of glycosyl hydrolases	0.725956
Afu2g00940	hypothetical protein	-0.212175
Afu2g00960	NACHT and Ankyrin domain protein	-0.674743
Afu2g00970	alcohol dehydrogenase, zinc-containing	-0.364801
Afu2g00980	conserved hypothetical protein	-0.342243
Afu2g00990	glycerophosphoryl diester phosphodiesterase family protein	0.317374
Afu2g01000	LIM domain protein	-0.239084
Afu2g01010	myo-inositol-phosphate synthase, putative	-0.751755
Afu2g01020		0.84385
Afu2g01030	1-aminocyclopropane-1-carboxylate deaminase, putative	-0.511402
Afu2g01040	formaldehyde dehydrogenase	-0.477906
Afu2g01050	mitochondrial intermembrane space translocase subunit Tim9, putative	-0.88226
Afu2g01060	Rho GTPase activator (Sac7), putative	-0.783054
Afu2g01070	GPI-anchor biosynthesis protein (Pig-F), putative	0.416793
Afu2g01080	hypothetical protein	-0.73644
Afu2g01090	DNA helicase, putative	-0.448722
Afu2g01100	pirin domain protein, putative	0.392054
Afu2g01110	hypothetical protein	-0.203884
Afu2g01120	DNA repair protein, putative	-0.220102
Afu2g01130	ubiquitin conjugating enzyme (UbcJ), putative	-0.828044
Afu2g01140	GPI anchored protein, putative	-0.512625
Afu2g01150	conserved hypothetical protein	-1.22403
Afu2g01160	C-4 methyl sterol oxidase, putative	-0.101943
Afu2g01170	1,3-beta-glucanosyltransferase Gel1	-0.532239
Afu2g01180	cellobiose dehydrogenase	0.82003
Afu2g01190	Cu-dependent DNA-binding protein	-0.0889785
Afu2g01200	SH3 domain protein	0.114045
Afu2g01210	ATP dependent RNA helicase (Dbp5), putative	-0.553753
Afu2g01220	GTP cyclohydrolase II, putative	-0.463499
Afu2g01230	dihydrodipicolinate synthetase family protein	-0.0248183
Afu2g01240	beta-D-fructofuranoside fructohydrolase	0.409678
Afu2g01250	serine peptidase, family S28, putative	0.0477514
Afu2g01260	HLH transcription factor, putative	-0.328914
Afu2g01270	metalloreductase, putative	-0.352643
Afu2g01280	D-mandelate dehydrogenase, putative	-0.668975
Afu2g01290	polyketide synthase, putative	-0.681466
Afu2g01300	conserved hypothetical protein	-0.137432
Afu2g01310	EF-hand domain protein	-0.293462
Afu2g01320	P-type ATPase, putative	-0.245696
Afu2g01330	exosome complex subunit Rrp46, putative	-0.299637
Afu2g01340	hypothetical protein	-0.554966
Afu2g01350	NAD+ kinase Utr1, putative	-0.268924
Afu2g01360	nucleotide-binding GAF domain protein	-0.490611
Afu2g01370	GABA permease, putative	-0.458762
Afu2g01380	GNAT family acetyltransferase, putative	-0.364489
Afu2g01390	S-adenosylmethionine-dependent methyltransferase, putative	-0.523681
Afu2g01400	short chain dehydrogenase/oxidoreductase, putative	0.398614
Afu2g01410	aldo-keto reductase, putative	-0.213955
Afu2g01420	transposase	-0.472115
Afu2g01430	hypothetical protein	-0.273872
Afu2g01440	mitochondrial carrier protein, putative	0.567532
Afu2g01450	alpha-1,6 mannosyltransferase subunit (Mnn9), putative	0.0256619
Afu2g01460	ZIP Zinc transporter, putaitve	0.475725
Afu2g01470	hypothetical protein	0.445916
Afu2g01480	conserved hypothetical protein	-0.445442
Afu2g01490	hypothetical protein	0.939523
Afu2g01500	ABC bile acid transporter, putative	-0.375934
Afu2g01510	integral peroxisomal membrane peroxin, putative	-0.662362
Afu2g01520	protein kinase, putative	-0.397797
Afu2g01530	conserved hypothetical protein	-0.259736
Afu2g01540	conserved hypothetical protein	-0.457514
Afu2g01550	maf1 protein	-0.5948
Afu2g01560		-0.685796
Afu2g01570	AP-1 adaptor complex subunit sigma, putative	-0.41612
Afu2g01580	FAD monooxygenase, putative	-0.13522
Afu2g01590	non-classical export protein (Nce2), putative	-0.219458
Afu2g01600	sphingomyelin phosphodiesterase, putative	-0.489875
Afu2g01610	hypothetical protein	-0.692686
Afu2g01620	hypothetical protein	-0.466769
Afu2g01630	MSF1 domain protein	-0.318194
Afu2g01640	tryptophanyl-tRNA synthetase	-0.760378
Afu2g01650	conserved hypothetical protein	0.266962
Afu2g01660	mitochondrial outer membrane translocase receptor (TOM70), putative	-0.796456
Afu2g01670	hypothetical protein	-0.809565
Afu2g01680	monooxygenase, putative	0.715443
Afu2g01690	conserved hypothetical protein	0.688898
Afu2g01700	serine/threonine protein kinase (Snf1p), putative	-0.525547
Afu2g01710	GPI anchored protein, putative	-0.152712
Afu2g01720	conserved hypothetical protein	-0.55435
Afu2g01730	hypothetical protein	0.821598
Afu2g01740	transporter, putative	-0.120756
Afu2g01750	methionine aminopeptidase, type II, putative	-0.195735
Afu2g01760	NACHT domain protein	0.529241
Afu2g01770	GMC oxidoreductase	1.1453
Afu2g01780	small nucleolar ribonucleoprotein complex subunit, putative	1.30267
Afu2g01790	conserved serine proline-rich protein	-0.471036
Afu2g01800	hypothetical pathogenicity factor	0.756804
Afu2g01810	conserved hypothetical protein	-0.653853
Afu2g01820	pre-mRNA splicing factor (Prp24), putative	-0.243893
Afu2g01830	hypothetical protein	-0.221321
Afu2g01840	conserved hypothetical protein	-0.071302
Afu2g01850	phytanoyl-CoA dioxygenase family protein	-0.299055
Afu2g01860	integral membrane protein	-0.499849
Afu2g01870	chitin synthase A	-0.585229
Afu2g01880	Low molecular weight phosphotyrosine protein phosphatase family	-0.181966
Afu2g01890	CAT5 protein	0.202243
Afu2g01900	Rtf1p, putative	-0.348249
Afu2g01910	conserved hypothetical protein	-0.254031
Afu2g01920	glutaminyl-tRNA synthetase	-0.665133
Afu2g01930	haloacid dehalogenase-like hydrolase, putative	-0.198186
Afu2g01940	conserved hypothetical protein	-0.448989
Afu2g01950	monooxygenase, putative	1.21695
Afu2g01960	UbiA prenyltransferase family protein	1.12376
Afu2g01970	hypothetical protein	0.475302
Afu2g01980	nuclear protein (Sgd1), putative	-0.555724
Afu2g01990	Signal recognition particle 14kD protein domain containing protein	-0.392803
Afu2g02000	hypothetical protein	-0.519372
Afu2g02010	transmembrane protein UsgS	-0.312476
Afu2g02020	formamidase	-0.319068
Afu2g02030	fructosyl amine:oxygen oxidoreductase	0.581891
Afu2g02040	conserved hypothetical protein	0.782454
Afu2g02050	peptidyl-prolyl cis-trans isomerase, putative	-0.553398
Afu2g02060	D-tyrosyl-tRNA(Tyr) deacylase	-0.286408
Afu2g02070	CCR4-NOT transcription complex, subunit 3	-0.582527
Afu2g02080	C2H2 finger domain protein, putative	-0.804649
Afu2g02090	methylated-DNA-protein-cysteine methyltransferase	1.20773
Afu2g02100	dihydrolipoamide dehydrogenase	-0.329652
Afu2g02110	MSF monosaccharide transporter, putative	-0.530606
Afu2g02120	phosphoglucomutase, putative	-0.151543
Afu2g02130	fatty acid desaturase, putative	-0.165943
Afu2g02140	CUE domain protein, putative	0.0743245
Afu2g02150	ribosomal protein S10	-0.226092
Afu2g02160	hypothetical protein	-0.382478
Afu2g02170	nuclear condensin complex subunit Smc4, putative	-0.65081
Afu2g02180	hypothetical protein	-0.247884
Afu2g02190	Hypothetical nuclear protein	0.758028
Afu2g02200	hypothetical protein	0.191429
Afu2g02210	hypothetical protein	-0.17109
Afu2g02220	UDP-glucose:sterol glycosyltransferase	-0.398662
Afu2g02230	pac10 protein	-0.473057
Afu2g02240	hypothetical protein	0.138403
Afu2g02250	allantoinase	-0.572894
Afu2g02270	ribosomal protein S14p/S29e	0.0866544
Afu2g02280	hypothetical protein	-0.0153272
Afu2g02290	hypothetical protein	0.135854
Afu2g02300	hypothetical protein	0.541993
Afu2g02310	sur7 protein, putative	-0.491787
Afu2g02320	Hsp70 chaperone (BiP), putative	-0.20913
Afu2g02330	hypothetical protein	0.838478
Afu2g02340	Exosome complex exonuclease RRP40, putative	-0.680464
Afu2g02350	MYB DNA-binding domain protein	0.0598722
Afu2g02360	UDP-glucose:glycoprotein glucosyltransferase, putative	0.240595
Afu2g02370	hypothetical protein	0.847568
Afu2g02380	hypothetical protein	-0.131147
Afu2g02390	hypothetical protein	-0.101913
Afu2g02400	hypothetical protein	0.209609
Afu2g02410	hypothetical protein	0.577995
Afu2g02420	FHA domain protein	-0.5768
Afu2g02430	conserved hypothetical protein	-0.179396
Afu2g02440	conserved hypothetical protein	-0.662602
Afu2g02450	Leucine Rich Repeat domain protein	0.866054
Afu2g02460	conserved hypothetical protein	1.27816
Afu2g02470	PA domain protein	-0.669579
Afu2g02480	hypothetical protein	-0.427274
Afu2g02490	hypothetical protein	0.0201779
Afu2g02500	conserved hypothetical protein	-0.391427
Afu2g02510	meiotic regulator-interacting protein, putative	-0.358552
Afu2g02520	cell polarity protein (Tea1), putative	-0.316427
Afu2g02530	casein kinase I, putative	0.0500602
Afu2g02540	bZIP transcription factor (Fcr3), putative	-0.357824
Afu2g02550	Phosducin domain containing protein	0.100629
Afu2g02560	Coatomer subunit gamma, putative	-0.940666
Afu2g02570	F-box domain protein	-0.227498
Afu2g02580	HAD superfamily hydrolase, putative	0.263829
Afu2g02590	aspartyl-tRNA synthetase	-0.508339
Afu2g02600	hypothetical protein	-0.220631
Afu2g02610	SNARE complex subunit (Vam7), putative	-0.320164
Afu2g02620	Ku family DNA helicase, putative	-0.290515
Afu2g02630	hypothetical protein	-0.522327
Afu2g02640	hypothetical protein	0.592687
Afu2g02650	conserved hypothetical protein	0.596492
Afu2g02660	DNA topoisomerase III, putative	0.326379
Afu2g02670	DUF1295 domain protein	-0.143123
Afu2g02680	matrix AAA protease MAP-1	-0.677425
Afu2g02690	fungal specific transcription factor, putative	-0.374455
Afu2g02700	mitochondrial DnaJ chaperone (Tim14), putative	-0.754961
Afu2g02710	60S ribosomal protein (Rlp24), putative	-0.459866
Afu2g02720	hypothetical protein	0.418959
Afu2g02730	C2H2 finger domain protein, putative	-0.212064
Afu2g02740	hypothetical protein	0.0629646
Afu2g02750	Hypothetical protein	-0.103482
Afu2g02760	protein-tyrosine phosphatase, putative	-0.916339
Afu2g02770	LPXTG-motif cell wall anchor domain protein, putative	-0.655717
Afu2g02780	KH domain protein	-0.400172
Afu2g02790		0.8912
Afu2g02800		0.0655252
Afu2g02810	alcohol dehydrogenase, zinc-containing, putative	-0.0785361
Afu2g02820	Yippee zinc-binding protein, putative	-0.298883
Afu2g02830	hypothetical protein	-0.278134
Afu2g02840	TBC domain protein, putative	-0.361849
Afu2g02850	serine/threonine protein kinase, putative	-1.0596
Afu2g02860	F-box domain protein	-0.367138
Afu2g02870	hypothetical protein	-0.77354
Afu2g02880	conserved hypothetical protein	0.321997
Afu2g02890	tRNA splicing 2' phosphotransferase 1	-0.207639
Afu2g02900	hypothetical protein	0.484886
Afu2g02910	catechol dioxygenase, putative	0.541817
Afu2g02920	alpha/beta hydrolase, putative	0.307326
Afu2g02930	hypothetical protein	0.0253922
Afu2g02940	hypothetical protein	0.353707
Afu2g02950	aldehyde reductase, putative	-0.872386
Afu2g02960	translation factor pelota, putative	0.0922234
Afu2g02970	hypothetical protein	-0.0457469
Afu2g02980	protein-ER retention receptor, putative	-0.36935
Afu2g02990	MYB DNA-binding domain protein	-0.569973
Afu2g03000	nucleoside transporter, putative	-0.657189
Afu2g03010	cytochrome c subunit Vb, putative	-0.926639
Afu2g03020	MYB DNA-binding domain protein	0.682905
Afu2g03030	pre-mRNA splicing factor (PRP8), putative	-0.854961
Afu2g03040	ribosomal protein L34 protein, putative	-1.01889
Afu2g03050	forkhead domain protein	0.0959596
Afu2g03060	cactin	-0.464632
Afu2g03070	hypothetical protein	-0.408277
Afu2g03080	WD repeat protein	-0.681773
Afu2g03090	vacuolar ABC heavy metal transporter (Hmt1), putative	-0.922748
Afu2g03100	conserved hypothetical protein	-0.406077
Afu2g03110	alkaline phosphatase	-0.471169
Afu2g03120	cell wall glucanase (Utr2), putative	-0.346166
Afu2g03130	hypothetical protein	0.40141
Afu2g03140	peptide methionine sulfoxide reductase	-0.325668
Afu2g03150	kinesin family protein	-0.000612037
Afu2g03160	hypothetical protein	0.100251
Afu2g03170	cyclic nucleotide-binding domain protein	-0.721619
Afu2g03180	C6 finger domain protein, putative	0.56753
Afu2g03190	hypothetical protein	0.445146
Afu2g03200	hypothetical protein	0.278279
Afu2g03220	Bax Inhibitor family protein	-0.218306
Afu2g03230	alpha-amylase AmyA	-0.0668401
Afu2g03240	hypothetical protein	0.236522
Afu2g03250	hypothetical protein	0.932452
Afu2g03260	RNA-binding protein, putative	-0.110804
Afu2g03270	glycosyl hydrolase, putative	0.212392
Afu2g03280	hypothetical protein	-0.558202
Afu2g03290	14-3-3 family protein ArtA, putative	-0.415995
Afu2g03300	hypothetical protein	-0.20459
Afu2g03310	nucleoporin Nsp1, putative	-0.367576
Afu2g03320	hypothetical protein	-0.336135
Afu2g03330	phytanoyl-CoA dioxygenase family protein	-0.122779
Afu2g03340	DUF652 domain protein	-0.0848276
Afu2g03350	MIZ zinc finger domain protein	-1.06481
Afu2g03360	polarized growth protein (Boi2), putative	-0.505542
Afu2g03370	conserved hypothetical protein	-1.05848
Afu2g03380	alkaline serine protease	-0.642981
Afu2g03390	histone deacetylase RpdA	-0.62289
Afu2g03400	proteasome regulatory particle subunit (RpnK), putative	-0.42115
Afu2g03410	hypothetical protein	0.138623
Afu2g03420	mitochondrial translocase complex component (Tim50), putative	-0.311785
Afu2g03430	C6 transcription factor, putative	-0.211236
Afu2g03440	F-box domain protein	-0.534522
Afu2g03450	hypothetical protein	0.0614396
Afu2g03460	C6 transcription factor (Leu3), putative	-0.187783
Afu2g03470	hypothetical protein	-0.302301
Afu2g03480	conserved hypothetical protein	-0.324273
Afu2g03490	calcium/calmodulin-dependent protein kinase, putative	-0.568196
Afu2g03500	sugar transporter, putative	-0.730716
Afu2g03510	pheromone processing carboxypeptidase (Sxa2), putative	0.788955
Afu2g03520	monocarboxylate transporter, putative	-0.758973
Afu2g03530		0.234786
Afu2g03540	conserved hypothetical protein	-0.631047
Afu2g03550		-0.687118
Afu2g03560	two-component osmosensing histidine kinase (Bos1), putative	-0.584893
Afu2g03570	transposase	0.152228
Afu2g03580	phenylalanyl-tRNA synthetase beta chain cytoplasmic	-1.70444
Afu2g03590	Ribosomal protein S21e	-0.310728
Afu2g03600	NUDIX family hydrolase, putative	-0.398271
Afu2g03610	IMP dehydrogenase, putative	-0.858737
Afu2g03620	oxidoreductase, short-chain dehydrogenase/reductase family	0.718527
Afu2g03640	Ras GTPase activating protein, putative	-0.66304
Afu2g03650	mKIAA0171 protein	-0.670052
Afu2g03660		-0.129979
Afu2g03670	hypothetical protein	0.0678146
Afu2g03680	SH3 domain protein	-0.624794
Afu2g03690	hypothetical protein	0.427112
Afu2g03700	HMG-CoA reductase	-0.348123
Afu2g03710	cell polarity protein, putative	-0.246478
Afu2g03720	peptidyl-prolyl cis-trans isomerase	-0.806982
Afu2g03730	Ctr copper transporter family protein	0.0299367
Afu2g03740	exosome complex endonuclease 1/ribosomal RNA processing protein, putative	-0.218452
Afu2g03750	DNA excision repair protein (Rad26L), putative	0.251241
Afu2g03760	ssu72 protein	0.0761961
Afu2g03770	isochorismatase family hydrolase, putative	-0.315417
Afu2g03780	conserved hypothetical protein	-0.0192846
Afu2g03790	oxysterol binding protein (Osh7), putative	-0.290103
Afu2g03800	hypothetical protein	-0.389054
Afu2g03810	histone deacetylase HosA	0.321171
Afu2g03820	carboxyphosphonoenolpyruvate phosphonomutase, putative	0.139453
Afu2g03830	allergen Asp F4	-0.386888
Afu2g03840	mitochondrial import receptor subunit (Tom37), putative	0.242321
Afu2g03850	hypothetical protein	0.179909
Afu2g03860	plasma membrane low affinity zinc ion transporter, putative	-0.226148
Afu2g03870	FKBP-type peptidyl-prolyl isomerase, putative	0.189766
Afu2g03880	heme binding protein, putative	-0.135013
Afu2g03890	Protein phosphatase 2C, putative	-0.122646
Afu2g03900	acetamidase/formamidase family protein	0.666664
Afu2g03910	ATP-depentend DNA helicase, putative	-0.612212
Afu2g03920	G1/S-specific cyclin, putative	-0.469022
Afu2g03930	small nucleolar ribonucleoprotein complex subunit, putative	-0.751572
Afu2g03940	hypothetical protein	0.619736
Afu2g03950	serine/threonine protein phosphatase, putative	-0.633227
Afu2g03960	acid phosphatase	-0.0817515
Afu2g03970	DUF52 domain protein	-0.524639
Afu2g03980	alpha-1,3-glucanase, putative	0.123362
Afu2g03990	hypothetical protein	-0.430408
Afu2g04000	Png1p	-0.477408
Afu2g04010	alpha,alpha-trehalose-phosphate synthase subunit, putative	-0.771501
Afu2g04020	alpha,alpha-trehalose phosphate synthase subunit, putative	-0.538368
Afu2g04030	chromatin assembly factor 1 subunit B, putative	-0.731388
Afu2g04040	hypothetical protein	0.641891
Afu2g04050	hypothetical protein	0.504239
Afu2g04060	NADH:flavin oxidoreductase/NADH oxidase family protein	0.555675
Afu2g04070	MFS transporter, putative	0.632926
Afu2g04080	GPR/FUN34 family protein	-0.369244
[truncated: 7,436 more rows]
